# Supplementary material for: Ecological membrane for slope engineering based on red bed soil
Source: PLoS One. 2023 Jun 8;18(6):e0286949. doi: 10.1371/journal.pone.0286949 (PMC10249822; doi:10.1371/journal.pone.0286949)
Supplement: S1 File — (XLSX) [file pone.0286949.s001.xlsx]

## Sheet: Sheet1
	percentage passing by weight(%)	particle diameter(mm)
	0.5	99.8
	0.25	55
	0.1	26.7
	0.05	0.1
