# Supplementary material for: Ecological membrane for slope engineering based on red bed soil
Source: PLoS One. 2023 Jun 8;18(6):e0286949. doi: 10.1371/journal.pone.0286949 (PMC10249822; doi:10.1371/journal.pone.0286949)
Supplement: S2 File — (XLSX) [file pone.0286949.s002.xlsx]

## Sheet: Sheet1
		ε	σ	ε	σ	ε	σ	ε	σ	ε	σ	ε	σ
			kPa		kPa		kPa		kPa		kPa		kPa
			sample CK		sample 1		sample 2		sample 3		sample 4		sample 5
		0	0	0	0	0	0	0	0	0	0	0	0
		0.017	1177.08	0.03	948.318	0.001	654.054	0.01	981.255	0.023	1242.52	0.027	1797.91
		0.053	2288.65	0.076	1275.27	0.098	2354.09	0.036	2026.74	0.07	2484.45	0.074	2746.33
		0.09	3629.03	0.115	1634.88	0.149	2909.34	0.087	3138.68	0.115	3334.45	0.112	3269.08
		0.116	4413.55	0.153	1798.44	0.185	3073.33	0.185	4511.7	0.211	4511.16	0.212	3268.88
		0.213	5721.08	0.178	1961.75	0.225	3301.95	0.224	4838.22	0.257	5164.96	0.252	3988.54
		0.248	6211.3	0.231	2419.61	0.278	3530.85	0.27	5132.37	0.296	5524.66	0.284	4184.43
		0.274	6341.73	0.27	2909.47	0.34	3824.95	0.31	5328.9	0.34	6015.01	0.331	4413.3
		0.322	6799.58	0.31	3170.91	0.406	4086.52	0.349	5655.63	0.455	6799.93	0.378	4936.34
		0.358	7028.45	0.336	3563.3	0.478	4249.7	0.437	5917.1	0.477	6962.84	0.432	5230.28
		0.401	7388.21	0.402	4021.06	0.517	4347.66	0.489	6048.04	0.512	7192.08	0.471	5524.82
		0.437	7551.35	0.441	4250.07	0.622	4478.72	0.533	6210.93	0.553	7387.89	0.509	5818.88
		0.48	7780.33	0.478	4511.25	0.666	4609.38	0.583	6309.06	0.595	7584.2	0.574	6080.32
		0.516	8008.78	0.504	4576.48	0.705	4707.52	0.626	6439.81	0.656	8074.34	0.614	6309.46
		0.553	8140.12	0.552	4936.09	0.742	4773.04	0.732	6701.77	0.694	8270.6	0.731	6734.54
		0.578	8270.68	0.663	5623.04	0.781	4838.25	0.754	6799.86	0.732	8433.75	0.771	6832.3
		0.615	8433.85	0.715	5982.32	0.905	4936.46	0.789	6864.98	0.755	8695.3	0.816	6962.74
		0.689	8826.24	0.755	6178.47	0.944	5034.09	0.831	6897.95	0.802	8924.26	0.855	7093.54
		0.74	9022.49	0.786	6342.27	0.993	5165.07	0.874	7028.39	0.855	9349.5	0.914	7290.01
		0.776	9250.99	0.853	6636.33	1.029	5230.41	0.94	7191.82	0.892	9610.81	1.038	7584.37
		0.881	9611.17	0.919	6930.52	1.065	5263.18	0.992	7257.19	0.918	9872.45	1.082	7682.34
		0.919	9741.91	0.967	7093.59	1.148	5361	1.023	7355.3	0.972	10297	1.121	7747.84
		0.963	9970.47	1.024	7290.03	1.191	5394.1	1.075	7387.96	0.992	10526.1	1.152	7812.74
		1	10068.7	1.082	7420.83	1.228	5426.39	1.121	7453.35	1.075	11082.1	1.188	7845.96
		1.037	10166.4	1.205	7845.95	1.252	5459.45	1.204	7584	1.164	11735.5	1.245	7976.31
		1.099	10395.4	1.248	7943.87	1.293	5524.82	1.243	7649.69	1.204	12029.6	1.281	8074.53
		1.15	10558.5	1.298	7976.48	1.425	5623.08	1.288	7714.99	1.245	12291.5	1.325	8107.37
		1.191	10657	1.323	7976.07	1.475	5688.49	1.325	7747.28	1.285	12585.3	1.362	8205.43
		1.239	10820.1	1.364	7812.71	1.512	5687.86	1.371	7845.91	1.384	13075.9	1.428	8303.01
		1.269	10885.4	1.434	7682.42	1.556	5721.1	1.468	7976.68	1.429	13337.4	1.47	8401.54
		1.359	11114.4	1.5	7747.85	1.598	5720.55	1.521	8009.01	1.486	13697.2	1.506	8466.7
		1.443	11343.3	1.548	7976.53	1.647	5786.42	1.547	8041.78	1.538	13990.9	1.55	8499.5
		1.486	11474.1	1.585	8074.72	1.712	5884.34	1.594	8107.11	1.601	14350.8	1.6	8630.49
		1.552	11572	1.628	8205.44	1.761	5917.08	1.636	8106.83	1.711	14971.9	1.693	8793.44
		1.628	11801	1.707	8434.19	1.786	5949.81	1.744	8303.49	1.799	15266.3	1.734	8859.32
		1.717	11964.2	1.755	8532.27	1.831	5982.16	1.804	8368.97	1.835	15462.4	1.775	8957.01
		1.743	12062.3	1.792	8597.77	1.879	5982.06	1.836	8368.34	1.87	15527.7	1.84	9022.53
		1.794	12160.9	1.816	8662.79	1.962	6047.55	1.878	8466.9	1.896	15690.8	2.028	9251.3
		1.832	12226	1.997	8989.71	2.032	6113.34	1.925	8466.41	2.051	16475.6	2.044	9250.94
		1.87	12323.9	2.02	8989.43	2.07	6178.43	2.017	8564.61	2.074	16540.7	2.087	9349.16
		1.909	12356.5	2.051	9088.13	2.117	6211.51	2.077	8630.25	2.122	16606.5	2.144	9414.86
		1.972	12454.7	2.118	9186.19	2.213	6276.63	2.127	8695.4	2.17	16737.1	2.17	9512.83
		2.008	12519.9	2.178	9251.56	2.258	6309.46	2.175	8761.11	2.223	17030.9	2.276	9676.47
		2.042	12618.5	2.294	9414.51	2.285	6374.65	2.201	8728.49	2.286	17325.7	2.332	9806.86
		2.078	12716.4	2.337	9480.27	2.317	6407.38	2.285	8891.75	2.33	17587.2	2.37	9839.64
		2.218	12912.3	2.373	9545.7	2.374	6440.31	2.335	8891.36	2.383	17717.5	2.409	9904.77
		2.257	13010.7	2.41	9577.93	2.492	6537.86	2.359	8924.16	2.44	17979.1	2.448	9937.41
		2.3	13075.6	2.435	9611.07	2.529	6537.77	2.419	8957.36	2.531	18338.9	2.537	10068.6
		2.343	13141.4	2.594	9774.5	2.555	6603.46	2.469	9022.28	2.588	18469.4	2.573	10134.2
		2.387	13239.2	2.669	9905.36	2.598	6603.14	2.581	9185.58	2.624	18632.7	2.598	10199.2
		2.516	13435.7	2.707	9904.72	2.638	6636.34	2.619	9185.56	2.666	18763.8	2.637	10264.5
		2.559	13468.1	2.751	10003.3	2.747	6733.9	2.656	9185.56	2.704	18861.6	2.69	10297.4
		2.601	13598.9	2.796	10035.9	2.797	6733.9	2.682	9218.54	2.831	19254.1	2.8	10460.9
		2.642	13664.1	2.863	10133.6	2.836	6766.73	2.727	9316.59	2.87	19319.7	2.838	10460.4
		2.765	13762.6	2.935	10166.7	2.873	6799.34	2.855	9381.92	2.913	19483	2.871	10559
		2.877	13893.4	2.988	10166.2	2.899	6799.28	2.879	9447.22	2.952	19580.7	2.912	10624.1
		2.916	13925.6	3.027	10232	2.976	6832.32	2.928	9447.07	2.996	19613.5	2.957	10722.5
		2.96	14023.6	3.074	10264.7	3.049	6897.36	2.977	9545.21	3.12	19973.1	3.078	10853.1
		3.005	14056.3	3.17	10330.1	3.092	6897.34	3.01	9545.14	3.164	20104	3.118	10918.7
		3.049	14089.3	3.208	10329.7	3.127	6897.34	3.138	9709.09	3.203	20136.4	3.159	11081.7
		3.186	14383.3	3.246	10362.6	3.158	6963.12	3.173	9741.84	3.248	20267.2	3.198	11114.7
		3.21	14415.9	3.273	10362.4	3.238	6995.8	3.215	9774.23	3.286	20365.7	3.239	11179.6
		3.27	14448.9	3.318	10362.4	3.311	7028.31	3.25	9773.96	3.427	20659.5	3.331	11245.6
		3.307	14514.2	3.446	10493.3	3.354	7060.8	3.291	9773.96	3.458	20692.2	3.376	11343.2
		3.363	14579.2	3.49	10526.1	3.393	7060.79	3.38	9937.93	3.502	20724.8	3.413	11408.4
		3.504	14677.4	3.528	10525.8	3.444	7126.43	3.415	9905.25	3.55	20823	3.459	11474
		3.528	14710.1	3.59	10525.8	3.552	7192.12	3.459	9937.49	3.591	20888.7	3.498	11539.6
		3.591	14742.9	3.651	10591.3	3.595	7191.54	3.495	10003.3	3.678	21051.7	3.609	11702.8
		3.64	14776	3.732	10624	3.638	7224.35	3.537	10068.7	3.704	21117.3	3.666	11801.2
		3.68	14906.4	3.788	10657	3.679	7290.12	3.621	10133.7	3.754	21248.3	3.711	11866.3
		3.739	14938.8	3.857	10656.6	3.727	7322.78	3.647	10199	3.786	21247.7	3.771	11931.5
		3.815	15036.9	3.895	10689.3	3.788	7322.3	3.707	10297	3.83	21280.6	3.802	11931.4
		3.856	15102.9	3.943	10722.2	3.866	7355.39	3.749	10297	3.894	21477	3.911	11997.1
		3.913	15135.1	4.004	10787.9	3.905	7354.99	3.788	10395.3	3.931	21574.7	3.976	12128.1
		3.943	15134.9	4.044	10755.1	3.943	7388.31	3.9	10526.3	3.97	21673	4.015	12193.5
		4.024	15233.6	4.084	10754.6	3.986	7420.9	3.942	10558.5	3.996	21672.7	4.072	12192.9
		4.11	15298.9	4.132	10820.5	4.071	7453.3	3.987	10624.4	4.057	21836.5	4.114	12323.7
		4.154	15298.4	4.245	10885.6	4.114	7486.16	4.028	10623.9	4.178	21967.4	4.225	12389.3
		4.2	15429.5	4.3	10951.2	4.15	7485.74	4.108	10722.1	4.222	21999.8	4.264	12422
		4.222	15462.3	4.341	10950.8	4.187	7518.76	4.15	10755	4.274	22130.4	4.308	12487.4
		4.283	15495	4.373	10983.6	4.21	7518.43	4.191	10820.2	4.331	22163.6	4.346	12552.8
		4.346	15429.8	4.42	10983.4	4.317	7616.6	4.242	10852.8	4.39	22261.6	4.384	12618.1
		4.377	15429.1	4.522	11049.3	4.366	7616.5	4.267	10951.1	4.54	22522.7	4.445	12650.9
		4.411	15462.3	4.56	11048.8	4.415	7649.47	4.372	11081.8	4.582	22490.2	4.521	12683.4
		4.45	15461.8	4.585	11082	4.441	7617.08	4.41	11114.7	4.632	22588.5	4.562	12748.9
		4.511	15527.8	4.633	11049.2	4.489	7714.97	4.436	11114.2	4.681	22686.6	4.626	12847.2
		4.567	15527.2	4.675	11048.8	4.543	7747.61	4.486	11180	4.732	22751.5	4.662	12880.1
		4.606	15560	4.768	11147.5	4.587	7747.25	4.543	11245.3	4.829	22882.7	4.791	13010.3
		4.646	15592.9	4.811	11146.9	4.623	7747.25	4.67	11278	4.854	22915.1	4.83	13043
		4.681	15625.8	4.86	11179.8	4.66	7747.25	4.708	11277.6	4.927	22882.7	4.887	13141.4
		4.795	15821.6	4.915	11212.8	4.686	7747.25	4.749	11310.4	4.983	22980.9	4.953	13206.9
		4.818	15854.6	4.963	11180.2	4.756	7813.01	4.774	11343.5	5.021	23045.8	4.979	13304.9
		4.869	15919.6	5.069	11278.1	4.799	7845.82	4.821	11375.8	5.13	23111.5	5.095	13370
		4.917	16018	5.114	11277.6	4.836	7845.32	4.957	11474.2	5.166	23144.3	5.217	13500.6
		4.953	16017.5	5.156	11245.2	4.861	7845.32	5.003	11572.1	5.21	23176.8	5.261	13533.5
		5.012	16050.8	5.186	11245	4.904	7910.72	5.055	11604.8	5.248	23242	5.317	13533.2
		5.087	16181.4	5.232	11245	5.025	7976.5	5.099	11670.5	5.286	23275	5.349	13631.5
		5.126	16181	5.332	11310.8	5.068	7976.07	5.144	11669.9	5.359	23307.5	5.413	13664.5
		5.174	16181	5.369	11343	5.105	8009.19	5.21	11703.2	5.449	23307.1	5.486	13762.6
		5.213	16214.2	5.395	11343	5.142	8041.76	5.281	11735.5	5.493	23405.6	5.527	13795.1
		5.355	16311.9	5.443	11343	5.166	8074.37	5.334	11768.5	5.536	23471	5.571	13762.3
		5.391	16410	5.484	11376.2	5.279	8107.26	5.383	11899	5.581	23536.4	5.627	13828
		5.431	16409.8	5.514	11408.9	5.329	8106.83	5.417	11898.7	5.639	23568.8	5.744	13990.9
		5.47	16442.8	5.575	11441.5	5.377	8139.76	5.55	11997.4	5.703	23601.6	5.787	14023.8
		5.522	16442.5	5.639	11507	5.395	8139.52	5.595	12029.7	5.742	23634.1	5.826	14056.5
		5.615	16541.1	5.686	11474.3	5.425	8172.73	5.634	12095.3	5.783	23634	5.863	14089.1
		5.641	16508.4	5.731	11441.4	5.501	8205.04	5.672	12127.7	5.828	23765.1	5.889	14121.9
		5.694	16507.9	5.764	11441.1	5.572	8204.9	5.711	12193.2	5.897	23798	6.004	14219.7
		5.733	16507.9	5.786	11474.2	5.628	8303.51	5.833	12226	5.941	23863.2	6.046	14219.6
		5.77	16541.2	5.884	11539.6	5.677	8302.96	5.873	12324.1	5.983	23862.8	6.086	14252.7
		5.824	16606	5.937	11572.1	5.708	8335.95	5.919	12323.7	6.022	23797.9	6.126	14285.4
		5.885	16605.9	5.973	11604.6	5.819	8368.85	5.958	12323.7	6.052	23830.3	6.158	14318.2
		5.92	16573.5	6.011	11571.9	5.862	8433.85	6.002	12323.7	6.109	23830.2	6.224	14383.6
		5.961	16508	6.055	11604.8	5.901	8466.94	6.108	12389.7	6.167	23862.9	6.295	14448.6
		6.044	16475.8	6.113	11637.7	5.938	8434.07	6.149	12487.7	6.198	23862.8	6.339	14514
		6.127	16541	6.152	11670.4	5.963	8531.82	6.19	12553	6.241	23896	6.38	14546.7
		6.176	16573.3	6.192	11703.1	6.034	8531.78	6.229	12552.5	6.282	23928.4	6.423	14579.3
		6.216	16606.2	6.237	11670.1	6.114	8597.66	6.336	12552.5	6.37	24059.3	6.538	14710
		6.259	16605.9	6.289	11669.9	6.153	8630.46	6.38	12618	6.412	24157.6	6.581	14743
		6.382	16508.3	6.326	11669.9	6.203	8695.33	6.422	12651.2	6.459	24157	6.617	14775.8
		6.414	16475.8	6.352	11669.9	6.242	8695.23	6.485	12650.6	6.498	24190	6.652	14775.4
		6.458	16442.6	6.397	11702.7	6.334	8761.06	6.521	12716	6.549	24189.7	6.675	14841.1
		6.518	16475.2	6.437	11735.3	6.38	8760.61	6.658	12814.6	6.678	24320.7	6.774	14906.5
		6.537	16508	6.572	11833.4	6.43	8793.47	6.713	12879.6	6.728	24255.7	6.81	14971.6
		6.589	16507.9	6.609	11833.4	6.472	8826.06	6.754	12912.5	6.765	23862.9	6.834	14971.5
		6.649	16443.1	6.653	11898.9	6.523	8793.6	6.796	12945	6.808	20627	6.89	15037.3
		6.69	16344.8	6.696	11931.5	6.578	8826.32	6.837	12978.1			6.943	15036.9
		6.735	16246.9	6.718	11964.5	6.647	8825.99	6.96	13076			7.054	15167.7
		6.785	16115.9	6.823	12030	6.682	8859.21	7.001	13108.3			7.093	15200.5
		6.887	15952.8	6.865	12062.7	6.73	8924.09	7.05	13141.2			7.128	15233.4
		6.908	15821.5	6.912	12127.7	6.783	8924.05	7.076	13206.7			7.154	15298.4
		6.947	15756.7	6.951	12095.3	6.878	8957.02	7.121	13206.3			7.199	15331.4
		6.986	15625.6	6.988	12160.5	6.915	8924.14	7.252	13271.8			7.297	15494.5
		7.032	15560.1	7.099	12127.7	6.955	8989.61	7.295	13239.6			7.333	15527.7
		7.133	15069.7	7.152	12127.6	6.98	8989.43	7.331	13304.7			7.377	15593.2
		7.174	14840.9	7.191	12160.8	7.024	9022.29	7.372	13304.4			7.415	15625.7
		7.215	14579.8	7.238	12160.2	7.152	9087.8	7.409	13304.4			7.451	15690.7
		7.247	14317.7	7.348	12225.9	7.196	9120.74	7.506	13403			7.49	15625.6
		7.291	13860.1	7.389	12225.6	7.235	9120.18	7.547	13467.9			7.54	15756
		7.388	13076.1	7.445	12258.8	7.273	9120.18	7.593	13566.3			7.579	15756
		7.425	12814.3	7.49	12324	7.299	9120.18	7.634	13565.9			7.619	15821.5
		7.45	12716	7.55	12356.7	7.366	9185.72	7.681	13598.6			7.658	15886.9
		7.49	12552.8	7.663	12323.9	7.437	9218.44	7.774	13697			7.763	15952.7
		7.53	12422	7.709	12356.8	7.477	9251.57	7.821	13696.6			7.8	15952.2
		7.612	11997.5	7.753	12356.4	7.524	9284.01	7.865	13729.3			7.829	16018
		7.657	11506.7	7.791	12422.1	7.569	9316.54	7.91	13795.3			7.882	16050.7
		7.709	10984	7.829	12389.3	7.665	9349.35	7.952	13827.4			7.921	16083
		7.752	10820	7.95	12421.8	7.711	9349.01	8.012	13827.4			8.05	16148.6
		7.804	10722.3	8.002	12421.8	7.75	9349.01	8.038	13860.1			8.089	16213.9
		7.918	10264.8	8.04	12487.3	7.79	9382.2	8.089	13958.8			8.126	16279.5
		7.957	10199.4	8.086	12487.1	7.829	9414.94	8.125	14023.9			8.165	16279
		8.001	10166.7	8.122	12487.1	7.988	9480.32	8.169	14089.5			8.23	16344.9
		8.04	10166.2	8.232	12553.1	8.032	9479.76	8.275	14154.3			8.337	16377.4
		8.077	10395	8.252	12552.5	8.069	9479.76	8.328	14252.5			8.384	16442.9
		8.149	8140.09	8.293	12585.3	8.106	9479.76	8.354	14252.3			8.435	16541.1
				8.341	12553.1	8.222	9479.76	8.402	14318.1			8.473	16508.2
				8.384	12618.1	8.279	9479.76	8.443	14383.3			8.512	16573.5
				8.455	12617.9	8.302	9512.54	8.522	14415.8			8.645	16639.2
				8.522	12617.9	8.346	9545.53	8.548	14415.8			8.684	16671.8
				8.575	12650.6	8.39	9578.27	8.601	14415.8			8.728	16704.2
				8.614	12650.6	8.433	9643.33	8.64	14448.6			8.766	16704
				8.651	12683.4	8.475	9643.21	8.686	14547			8.804	16769.6
				8.7	12650.9	8.506	9610.78	8.782	14514.1			8.859	16802.3
				8.753	12650.6	8.552	9643.23	8.814	14513.8			8.927	16900.5
				8.786	12683.9	8.596	9643.21	8.861	14513.8			8.972	16932.9
				8.843	12683.3	8.691	9676.5	8.907	14611.9			9.034	16998.6
				8.889	12716.3	8.73	9708.73	8.95	14677.4			9.09	16998.2
				8.977	12716	8.773	9676.28	9.059	14775.4			9.203	17096.5
				9.003	12716	8.81	9708.74	9.103	14743			9.245	17129.1
				9.048	12748.8	8.854	9708.58	9.141	14775.9			9.287	17161.8
				9.09	12716.4	8.95	9807.3	9.188	14775.4			9.328	17194.8
				9.13	12749	8.991	9806.65	9.227	14873.5			9.369	17194.3
				9.225	12782	9.031	9839.49	9.325	14939.2			9.467	17227.6
				9.276	12814.6	9.072	9839.34	9.365	14938.8			9.503	17260.1
				9.311	12748.7	9.11	9839.34	9.406	14972			9.547	17259.7
				9.337	12781.6	9.22	9905.35	9.447	15004.5			9.584	17292.7
				9.388	12814.2	9.262	9904.72	9.479	14971.9			9.628	17325.6
				9.502	12879.9	9.316	9904.72	9.545	15037.5			9.719	17390.5
				9.528	12879.4	9.339	9904.72	9.612	15102.3			9.757	17423.7
				9.578	12847.1	9.406	9937.62	9.647	15135.6			9.794	17423.1
				9.611	12814.5	9.465	9970.2	9.688	15167.9			9.82	17489.1
				9.655	12847.2	9.537	10003	9.737	15167.6			9.868	17521.6
				9.748	12912.7	9.576	10035.9	9.831	15298.5			9.961	17455.9
				9.767	12912.1	9.613	10035.5	9.857	15298.4			10	17488.7
				9.805	12912.1	9.661	10035.5	9.916	15364.2			10.044	17554.2
				9.847	12945.4	9.741	10101	9.942	15331.4			10.08	17587
				9.889	12944.8	9.792	10134.2	10.005	15363.8			10.12	17619.4
				9.969	12977.9	9.818	10166.4	10.058	15462.2			10.213	17717.9
				10.005	13010.8	9.862	10232	10.103	15461.8			10.27	17750.5
				10.048	13010.2	9.902	10199.3	10.141	15495			10.309	17717.7
				10.107	13010.2	9.972	10264.4	10.184	15527.8			10.36	17783
				10.144	13010.2	10.008	10297.5	10.222	15495			10.409	17848.5
				10.265	13010.2	10.045	10330.1	10.336	15625.8			10.504	17913.8
				10.288	13010.2	10.071	10362.7	10.372	15625.3			10.543	17881.2
				10.334	13043.2	10.105	10395.6	10.416	15690.7			10.575	17913.6
				10.372	13076	10.194	10395	10.453	15690.6			10.617	17979.4
				10.405	13010.3	10.291	10428.1	10.494	15658.2			10.662	17978.9
				10.468	13076.1	10.353	10526.1	10.57	15691			10.754	18077
				10.533	13075.5	10.396	10558.8	10.594	15690.6			10.795	18044.9
				10.583	13173.8	10.449	10558.5	10.656	15723.5			10.826	18077
				10.625	13239.4	10.547	10558.5	10.706	15756.4			10.881	18110.3
				10.744	13239	10.599	10591.8	10.76	15821.9			10.93	18175.6
				10.794	13304.8	10.658	10591.2	10.856	15920			11.01	18240.9
				10.86	13337.1	10.702	10591.2	10.903	16018.1			11.064	18273.5
				10.904	13370.3	10.728	10591.2	10.939	16017.5			11.088	18273.1
				10.947	13402.5	10.797	10624.3	10.983	15985.3			11.15	18338.9
				10.991	13402.4	10.868	10689.4	11.028	16050.2			11.187	18404
				11.119	13468.4	10.909	10689.2	11.152	16116.2			11.309	18535.2
				11.142	13467.8	10.961	10722.5	11.197	16083.5			11.348	18534.6
				11.178	13501.1	10.998	10754.9	11.239	16116			11.39	18600.6
				11.219	13500.5	11.101	10754.6	11.275	16115.6			11.428	18698.6
				11.276	13500.5	11.147	10787.8	11.313	16050.3			11.472	18698
				11.375	13533.6	11.195	10787.3	11.353	16115.9			11.591	18796.4
				11.419	13598.9	11.236	10787.3	11.404	16213.8			11.635	18796.1
				11.478	13598.6	11.287	10787.3	11.443	16213.7			11.673	18894.5
				11.504	13598.6	11.349	10820.7	11.483	16279.4			11.711	18927.2
				11.563	13631.5	11.4	10886	11.526	16279			11.737	18959.8
				11.624	13631.2	11.443	10853.2	11.645	16344.6			11.907	18959.5
				11.698	13664.5	11.485	10918.5	11.684	16409.8			11.933	19025.3
				11.742	13663.9	11.517	10984.1	11.725	16475.3			11.986	19057.8
				11.787	13631.7	11.618	10983.4	11.755	16475.2			12.025	19090.8
				11.831	13631.2	11.663	10983.4	11.796	16442.8			12.072	19156.2
				11.927	13631.2	11.703	10983.4	11.896	16475.2			12.18	19221.4
				11.968	13697.2	11.742	11049.4	11.939	16540.8			12.22	19221
				12.01	13696.6	11.805	11082.1	11.976	16540.5			12.259	19221
				12.06	13729.5	11.936	11114.4	12.019	16606			12.323	19319.2
				12.099	13696.7	11.968	11114.2	12.055	16671.8			12.368	19286.9
				12.245	13762.1	12.039	11114.2	12.143	16704			12.451	19319.3
				12.284	13762	12.101	11147.1	12.165	16769.4			12.501	19352.1
				12.328	13827.4	12.158	11146.9	12.198	16835			12.533	19319.4
				12.364	13860.7	12.292	11212.9	12.239	16900.6			12.58	19384.6
				12.41	13795.1	12.328	11212.3	12.28	16932.8			12.626	19352.2
				12.538	13860.6	12.372	11278.2	12.392	17031.2			12.717	19483
				12.585	13860.1	12.408	11277.6	12.436	17129.5			12.743	19450.3
				12.633	13893.3	12.452	11311	12.492	17161.9			12.809	19515.3
				12.674	13892.8	12.545	11310.3	12.535	17194.7			12.861	19580.8
				12.707	13925.8	12.588	11375.8	12.592	17260.2			12.904	19580.6
				12.775	13958.7	12.619	11343.5	12.703	17227.3			13.025	19678.9
				12.842	13958.1	12.668	11310.6	12.735	17292.5			13.083	19711.6
				12.877	13958.1	12.788	11310.3	12.782	17292.4			13.124	19711.4
				12.932	13958.1	12.827	11376.2	12.831	17358			13.166	19744.3
				12.982	13991.1	12.871	11441.4	12.873	17325.2			13.208	19777.1
				13.069	14056.8	12.913	11376.2	12.943	17391			13.314	19809.9
				13.095	14056.2	12.96	11409	12.982	17390.5			13.334	19809.4
				13.142	14056.2	13.053	11441.5	13.029	17390.5			13.37	19809.4
				13.179	14023.7	13.079	11441.1	13.067	17488.8			13.413	19940.4
				13.216	13958.3	13.129	11474	13.105	17521.8			13.461	19907.6
				13.247	13991.3	13.159	11539.2	13.146	17489.1			13.572	19940.5
				13.287	14024.1	13.203	11539.2	13.201	17521.7			13.609	19940.2
				13.321	14023.5	13.3	11539.2	13.243	17554.1			13.652	20038.4
				13.361	14023.5	13.338	11572.4	13.283	17586.9			13.691	20071.1
				13.402	14023.5	13.374	11571.8	13.333	17652.5			13.735	20070.9
				13.539	14122.1	13.422	11571.8	13.388	17619.3			13.851	20070.9
				13.565	14056.3	13.457	11571.8	13.432	17652.5			13.886	20104.2
				13.612	14023.9	13.552	11571.8	13.47	17652			13.912	20136.6
				13.652	14056.8	13.596	11637.8	13.515	17684.7			13.962	20169.3
				13.684	14023.8	13.642	11670.4	13.554	17717.4			13.998	20136.8
				13.764	14023.5	13.693	11669.9	13.598	17782.8			14.042	20169.6
				13.815	14023.5	13.784	11703.1	13.636	17815.6			14.079	20202
				13.847	14023.5	13.828	11702.6	13.68	17848.6			14.123	20201.7
				13.891	14121.7	13.87	11768	13.719	17815.6			14.161	20235
				13.936	14154.5	13.914	11833.7	13.763	17848.3			14.199	20234.4
				14.001	14088.9	13.984	11833.4	13.885	17913.8			14.252	20267.7
				14.039	14122.2	14.075	11866.7	13.922	17978.9			14.333	20267.1
				14.075	14121.6	14.123	11866	13.951	17978.9			14.401	20300.2
				14.123	14154.6	14.187	11997	13.997	18011.6			14.464	20333.1
				14.159	14154.3	14.231	11996.8	14.053	18044.4			14.507	20365.8
				14.238	14187	14.3	12062.2	14.151	18044.2			14.573	20398.4
				14.279	14187	14.42	12128	14.195	18109.7			14.642	20397.8
				14.315	14056.5	14.467	12127.6	14.234	18109.6			14.698	20430.9
				14.351	14089.1	14.505	12160.4	14.271	18109.6			14.756	20496
				14.375	14121.9	14.551	12193.1	14.297	18142.6			14.794	20495.9
				14.509	14154.4	14.604	12160.8	14.403	18175.5			14.911	20561.3
				14.533	14187	14.723	12258.7	14.447	18241			14.95	20528.7
				14.582	14187	14.761	12258.3	14.492	18240.4			14.98	20561.8
				14.619	14220	14.802	12291.3	14.534	18240.4			15.024	20594.4
				14.657	14219.6	14.825	12291	14.582	18273.4			15.078	20594
				14.703	14285.6	14.869	12291	14.619	18273.1			15.129	20627
				14.761	14317.8	14.949	12324.3	14.668	18306			15.192	20659.5
				14.817	14383.7	15.002	12356.5	14.711	18305.7			15.243	20659.3
				14.888	14350.8	15.052	12389.6	14.781	18371.5			15.281	20724.8
				14.93	14416.4	15.091	12356.6	14.808	18403.9			15.319	20790.4
				15.003	14448.8	15.161	12422.1	14.931	18469.5			15.376	20823.1
				15.029	14481.6	15.244	12356.5	14.979	18535.2			15.448	20888.5
				15.077	14481.2	15.294	12422.2	15.02	18567.9			15.492	20888.2
				15.116	14448.5	15.336	12421.8	15.052	18567.3			15.535	20954.2
				15.153	14448.5	15.386	12454.5	15.096	18567.3			15.579	21019.4
				15.208	14481.2	15.412	12454.4	15.226	18567.3			15.678	21084.9
				15.276	14546.9	15.514	12487.7	15.266	18600.4			15.702	21084.3
				15.321	14579.7	15.558	12520.4	15.307	18633.3			15.752	21084.3
				15.367	14579.2	15.597	12519.8	15.347	18665.5			15.784	21084.3
				15.413	14579.2	15.637	12552.9	15.378	18633.2			15.828	21182.5
				15.453	14677.9	15.661	12552.5	15.435	18632.6			15.933	21248.2
				15.492	14677.3	15.727	12585.2	15.499	18731.3			15.971	21247.7
				15.534	14677.3	15.792	12618.5	15.545	18764			16.009	21247.7
				15.597	14710.6	15.828	12651.2	15.614	18829.2			16.077	21281.1
				15.65	14677.8	15.871	12650.6	15.663	18861.9			16.132	21345.9
				15.725	14677.3	15.912	12683.4	15.78	18927.4			16.233	21411.3
				15.831	14710.5	15.986	12651.2	15.819	18894.4			16.272	21444.1
				15.892	14710	16.075	12683.6	15.87	18894.1			16.312	21378.9
				15.933	14710	16.123	12683.3	15.906	18894.1			16.338	21444.3
				15.984	14710	16.165	12683.3	15.965	18927.4			16.404	21443.9
				16.039	14710	16.221	12683.3	16.057	18992.5			16.512	21477.1
				16.108	14743.3	16.324	12781.5	16.099	19090.4			16.554	21542.3
				16.152	14742.7	16.362	12781.3	16.137	19090.3			16.595	21541.9
				16.197	14742.7	16.406	12814.5	16.17	19090.3			16.628	21444.4
				16.241	14710.3	16.443	12814	16.206	19155.7			16.672	21477
				16.317	14775.4	16.48	12814	16.351	19319.3			16.736	21574.7
				16.343	14775.4	16.505	12846.7	16.393	19384.8			16.774	21509.6
				16.406	14808.6	16.573	12846.7	16.437	19417.6			16.811	21542.4
				16.445	14808	16.62	12879.5	16.476	19450.3			16.837	21575.3
				16.502	14775.6	16.66	12879.4	16.55	19483.1			16.886	21542.5
				16.6	14808.4	16.71	12879.4	16.576	19482.5			16.999	21672.9
				16.63	14808	16.736	12912.7	16.629	19515.3			17.053	21672.7
				16.677	14841	16.81	12879.6	16.679	19515.2			17.094	21705.5
				16.733	14873.7	16.846	12879.4	16.705	19613.3			17.127	21705.4
				16.766	14873.4	16.891	12912.4	16.81	19580.9			17.171	21705.4
				16.851	14873.4	16.929	12977.5	16.856	19646.5			17.287	21770.9
				16.929	14873.4	16.973	12977.5	16.895	19678.7			17.326	21770.8
				16.97	14873.4	17.083	13010.3	16.942	19712			17.352	21770.8
				17.026	14841	17.125	13043.5	16.993	19744.5			17.402	21770.8
				17.076	14873.5	17.164	13042.8	17.11	19809.5			17.454	21738.6
				17.132	14906.7	17.221	13076	17.15	19809.4			17.539	21803.9
				17.176	14906.1	17.275	13108.3	17.189	19809.4			17.583	21869
				17.224	14939.2	17.365	13141.2	17.215	19875.2			17.622	21901.9
				17.264	14971.8	17.388	13108.5	17.262	19874.8			17.659	21901.5
				17.295	14971.5	17.498	13141.1	17.304	19842.6			17.701	21934.3
				17.359	14938.9	17.541	13140.9	17.336	19907.6			17.831	22000
				17.425	14972	17.577	13174	17.38	19875.2			17.868	21967.1
				17.458	14971.5	17.654	13141.3	17.428	19874.8			17.912	21966.9
				17.522	14971.5	17.697	13173.7	17.469	19908			17.972	22000.1
				17.586	14971.5	17.733	13239.2	17.539	19973.2			17.998	21967.1
				17.694	14971.5	17.789	13174	17.578	20005.8			18.072	21999.7
				17.738	14971.5	17.844	13239.3	17.622	19973			18.108	21999.6
				17.776	15004.2	17.972	13239	17.661	19972.9			18.146	22032.5
				17.815	15037.2	18.015	13304.7	17.705	20038.9			18.172	22065.2
				17.838	15036.9	18.054	13337.4	17.826	20104.1			18.221	22032.5
				17.94	15004.3	18.096	13337	17.864	20169.5			18.315	22065.6
				17.984	15037.3	18.134	13402.5	17.903	20169			18.354	22130.5
				18.02	15036.9	18.245	13435.3	17.966	20201.8			18.398	22130.3
				18.077	15036.9	18.284	13435.1	18.019	20234.6			18.443	22130.3
				18.107	15069.8	18.327	13501.1	18.073	20267.5			18.5	22130.3
				18.174	15069.6	18.364	13500.5	18.134	20299.9			18.602	22130.3
				18.223	15069.6	18.408	13500.5	18.169	20267.4			18.646	22196.2
				18.261	15102.5	18.501	13500.5	18.218	20267.1			18.682	22195.7
				18.296	15102.2	18.557	13565.9	18.283	20332.6			18.739	22228.8
				18.319	15102.2	18.598	13565.9	18.381	20398.3			18.823	22228.4
				18.41	15069.7	18.65	13631.5	18.407	20397.8			18.849	22228.4
				18.429	15069.6	18.669	13664.5	18.457	20430.8			18.897	22261.2
				18.464	15069.6	18.72	13663.9	18.496	20398.1			18.927	22294.2
				18.503	15102.8	18.774	13663.9	18.539	20397.8			18.971	22293.8
				18.536	15102.2	18.821	13697.2	18.644	20430.6			19.078	22293.8
				18.601	15102.2	18.866	13729.9	18.681	20430.5			19.119	22293.8
				18.667	15135.2	18.906	13729.3	18.704	20463.7			19.157	22359.4
				18.7	15134.9	18.932	13729.3	18.751	20430.6			19.2	22294.4
				18.741	15134.9	18.975	13762.5	18.791	20430.5			19.236	22293.8
				18.782	15168.2	19.017	13729.4	18.832	20528.7			19.357	22391.9
				18.856	15233.5	19.065	13762.3	18.871	20561.3			19.396	22391.9
				18.893	15266	19.113	13795.2	18.913	20528.8			19.434	22457.8
				18.955	15233.3	19.198	13794.7	18.951	20594.2			19.457	22424.7
				18.99	15266.2	19.242	13827.9	18.984	20594			19.507	22490.3
				19.042	15265.7	19.268	13794.9	19.038	20594			19.6	22523
				19.126	15298.7	19.309	13794.7	19.09	20659.5			19.638	22555.5
				19.192	15331.2	19.351	13794.7	19.127	20659.3			19.683	22588.2
				19.231	15331.1	19.453	13860.1	19.165	20627.1			19.719	22620.8
				19.304	15364.1	19.497	13860.1	19.191	20659.7			19.757	22620.7
				19.356	15429.3	19.536	13860.1	19.267	20659.3			19.873	22620.7
				19.447	15461.9	19.58	13893.4	19.309	20659.3			19.924	22620.7
				19.473	15461.8	19.619	13892.8	19.353	20659.3			19.963	22620.7
				19.525	15495	19.708	13958.6	19.401	20757.4			20.009	22719.4
				19.558	15462.1	19.731	13958.1	19.443	20790.7			20.048	22718.7
				19.604	15494.9	19.78	13958.1	19.547	20823			20.219	22817.2
				19.696	15527.6	19.844	13958.1	19.59	20856			20.259	22850
				19.729	15559.9	19.882	13958.1	19.626	20855.5			20.291	22849.5
				19.775	15494.8	19.972	14056.3	19.657	20921.1			20.344	22882.4
				19.822	15527.3	20.018	14056.2	19.694	20953.8			20.396	22882.2
				19.864	15527.2	20.066	14056.2	19.748	20986.7			20.463	22882.2
				19.954	15527.2	20.107	14056.2	19.783	20953.9			20.538	22882.2
				19.979	15560.5	20.158	14056.2	19.819	20953.5			20.582	22882.2
				20.03	15559.9	20.223	14056.2	19.842	20953.5			20.627	22914.9
				20.062	15559.9	20.276	14121.6	19.891	20953.5			20.671	22882.4
				20.106	15527.4	20.329	14154.5	19.982	20953.5			20.754	22915.3
				20.211	15560.3	20.352	14154.3	20.019	20953.5			20.793	22914.9
				20.261	15625.8	20.401	14122.1	20.061	20986.8			20.839	22947.9
				20.287	15592.7	20.491	14187.2	20.097	20986.2			20.877	22980.7
				20.335	15592.6	20.517	14187	20.164	21052.1			20.922	22947.7
				20.383	15625.3	20.565	14219.8	20.207	21084.7			21.031	22980.8
				20.462	15625.3	20.604	14219.6	20.244	21117.3			21.063	22980.2
				20.529	15625.3	20.652	14219.6	20.282	21150			21.107	23013.2
				20.564	15658	20.711	14187.3	20.305	21182.6			21.155	23046.1
				20.605	15625.8	20.781	14187	20.405	21313.2			21.196	23045.6
				20.644	15690.8	20.825	14220.2	20.449	21313.1			21.298	23013.6
				20.767	15690.6	20.868	14187	20.485	21379.1			21.32	23012.9
				20.808	15690.6	20.912	14187	20.529	21378.5			21.357	23046.3
				20.85	15756.4	21.019	14252.4	20.565	21411.3			21.399	23045.6
				20.882	15723.8	21.058	14317.9	20.658	21444.1			21.441	23078.9
				20.929	15691.1	21.084	14317.7	20.702	21443.9			21.52	23111.4
				21.019	15756.3	21.125	14317.7	20.748	21509.8			21.583	23111
				21.053	15756	21.166	14351	20.794	21607.8			21.609	23111
				21.097	15756	21.243	14350.4	20.857	21673.2			21.659	23143.9
				21.154	15756	21.285	14350.4	20.936	21640.2			21.701	23143.7
				21.173	15723.5	21.329	14383.4	20.962	21640			21.84	23078.5
				21.236	15723.3	21.377	14383.1	21.011	21705.8			21.879	23111.2
				21.279	15723.3	21.432	14416.2	21.054	21771.3			21.917	23111
				21.323	15756.7	21.529	14415.8	21.107	21804			21.942	23078.8
				21.372	15789.3	21.553	14448.5	21.205	21836.4			21.988	23144.2
				21.41	15821.9	21.584	14448.5	21.257	21803.8			22.095	23111.2
				21.46	15789.3	21.627	14448.5	21.301	21836.2			22.132	23078.9
				21.526	15788.7	21.67	14481.8	21.35	21836.1			22.175	23045.9
				21.569	15756.2	21.712	14448.8	21.393	21901.8			22.213	23078.5
				21.606	15723.7	21.747	14481.6	21.476	21901.5			22.255	23078.3
				21.644	15756.6	21.785	14481.2	21.516	21901.5			22.36	23078.3
				21.701	15723.6	21.808	14514	21.558	21934.3			22.405	23045.9
				21.766	15691.1	21.853	14513.8	21.591	21901.8			22.443	23111.5
				21.817	15756.6	21.973	14579.6	21.635	21967.1			22.488	23078.5
				21.856	15789	22.028	14546.8	21.737	22032.9			22.526	23078.3
				21.893	15756	22.065	14513.9	21.774	21967.2			22.621	23045.9
				21.948	15788.9	22.108	14546.9	21.8	21966.9			22.665	23045.6
				22.015	15788.7	22.145	14579.5	21.848	22065.3			22.704	23045.6
				22.072	15821.4	22.213	14645	21.889	22098			22.742	23013.3
				22.135	15854.6	22.263	14644.6	21.959	22163.1			22.767	23045.8
				22.184	15854.1	22.286	14644.6	21.998	22196.3			22.867	23013.1
				22.306	15821.6	22.333	14677.3	22.042	22228.8			22.911	22947.6
				22.342	15821.4	22.373	14710.4	22.081	22195.9			22.947	22947.6
				22.386	15854.3	22.442	14710	22.126	22228.9			22.99	22915.4
				22.422	15887.1	22.479	14742.7	22.236	22294.4			23.027	22914.9
				22.476	15854.2	22.523	14775.4	22.273	22359.8			23.093	22849.6
				22.571	15887.1	22.561	14808.1	22.299	22359.2			23.136	22784.2
				22.593	15886.8	22.604	14840.8	22.359	22359.2			23.172	22752
				22.633	15854.7	22.734	14906.3	22.385	22359.2			23.207	22719.2
				22.692	15920.1	22.778	14906.1	22.453	22391.9			23.243	22686.5
				22.735	15919.5	22.827	14939.4	22.517	22391.9			23.33	22621
				22.846	15952.5	22.87	14938.8	22.553	22391.9			23.367	22588.3
				22.883	15952.2	22.923	14906.7	22.593	22391.9			23.391	22490.2
				22.927	15985.4	23.021	14971.9	22.633	22424.9			23.436	22326.7
				22.963	15984.8	23.073	15004.3	22.735	22490.5			23.476	22196.1
				23	15984.8	23.106	15004.2	22.773	22555.9			23.569	21967.5
				23.035	15984.8	23.152	15004.2	22.796	22522.7			23.612	21672.9
				23.086	15984.8	23.195	15004.2	22.841	22490.2			23.648	21575.1
				23.115	15984.8	23.259	15004.2	22.883	22522.7			23.686	21248.2
				23.155	16017.6	23.285	15037.2	22.95	22522.6			23.709	21149.9
				23.21	16083.4	23.323	15036.9	22.986	22555.6			23.808	20528.6
				23.327	16148.6	23.37	15069.8	23.03	22588.2			23.846	20071.4
				23.373	16148.3	23.427	15037.4	23.066	22654			23.872	19809.8
				23.401	16148.3	23.466	15069.9	23.104	22555.3			23.918	19221.7
				23.442	16181.2	23.516	15102.4	23.158	22555.3			23.958	18829.1
				23.484	16246.7	23.555	15102.2	23.224	22620.9			24.048	17946.2
				23.561	16246.4	23.599	15134.9	23.267	22620.7			24.074	17684.9
				23.64	16279.2	23.655	15134.9	23.318	22620.7			24.124	16115.7
				23.683	16279	23.753	15168.2	23.349	22653.4			24.177	15233.3
				23.724	16246.4	23.79	15167.6	23.437	22653.4			24.203	14481.8
				23.781	16279.4	23.836	15201	23.525	22686.2
				23.911	16344.9	23.873	15168.1	23.567	22718.8
				23.93	16311.9	23.918	15167.6	23.608	22784.7
				23.962	16279.6	24.013	15200.7	23.653	22784.1
				24.009	16279	24.052	15200.3	23.742	22784.1
				24.061	16279	24.098	15233	23.766	22784.1
				24.121	16312.2	24.137	15266	23.811	22817.1
				24.187	16344.9	24.183	15265.7	23.85	22816.8
				24.229	16311.8	24.292	15298.7	23.889	22816.8
				24.265	16311.7	24.339	15298.4	23.927	22849.8
				24.296	16344.9	24.377	15364	23.982	22817
				24.394	16377.2	24.424	15396.8	24.03	22816.8
				24.445	16344.7	24.462	15429.3	24.096	22882.3
				24.474	16279.3	24.583	15396.9	24.139	22882.2
				24.521	16312.1	24.606	15396.4	24.187	22948.1
				24.578	16377.5	24.67	15396.4	24.297	22980.5
				24.615	16377.1	24.72	15396.4	24.346	23078.4
				24.674	16377.1	24.776	15396.4	24.384	23078.3
				24.718	16344.9	24.83	15396.4	24.407	23111.6
				24.763	16377.3	24.868	15396.4	24.458	23144.3
				24.799	16377.1	24.91	15396.4	24.557	23209.2
				24.839	16377.1	24.949	15429.3	24.58	23241.8
				24.865	16377.1	25.041	15429.1	24.631	23241.8
				24.915	16409.8	25.084	15462.1	24.668	23339.8
				24.957	16409.8	25.122	15461.8	24.698	23372.7
				24.994	16442.8	25.166	15461.8	24.78	23405.8
				25.059	16475.5	25.205	15495.1	24.817	23405.2
				25.109	16475.2	25.315	15560.2	24.861	23405.2
				25.144	16475.2	25.338	15559.9	24.9	23471
				25.188	16475.2	25.395	15494.8	24.946	23503.6
				25.254	16508.3	25.434	15560.5	25.025	23568.9
				25.347	16507.9	25.497	15559.9	25.051	23634.4
				25.393	16507.9	25.614	15625.6	25.099	23601.7
				25.417	16540.9	25.658	15527.8	25.143	23634.3
				25.448	16540.5	25.7	15560.1	25.175	23699.9
				25.493	16508.5	25.744	15593	25.243	23666.8
				25.562	16540.7	25.788	15625.9	25.311	23666.7
				25.602	16475.5	25.876	15593	25.331	23666.7
				25.633	16475.2	25.899	15592.6	25.396	23699.9
				25.677	16508.2	25.945	15625.3	25.453	23699.4
				25.724	16507.9	25.986	15625.3	25.492	23699.4
				25.812	16475.2	26.034	15625.3	25.53	23732.6
				25.836	16508.2	26.096	15691	25.555	23765
				25.874	16507.9	26.144	15690.6	25.603	23764.8
				25.924	16507.9	26.192	15723.4	25.658	23797.5
				25.956	16507.9	26.218	15690.8	25.698	23863.1
				26	16540.8	26.28	15690.6	25.747	23830.4
				26.06	16573.8	26.373	15756.4	25.813	23895.6
				26.078	16573.2	26.41	15756	25.845	23830.4
				26.109	16606.5	26.453	15789	25.911	23863.5
				26.153	16605.9	26.49	15788.7	25.984	23862.8
				26.255	16573.7	26.534	15821.4	26.029	23896.2
				26.285	16573.2	26.615	15886.9	26.074	23895.5
				26.329	16573.2	26.653	15886.8	26.118	23928.4
				26.383	16573.2	26.696	15886.8	26.157	23993.9
				26.401	16573.2	26.734	15919.6	26.201	23993.6
				26.499	16540.8	26.779	15985.2	26.253	24026.8
				26.547	16540.5	26.816	16017.8	26.297	24026.3
				26.584	16540.5	26.902	16083.4	26.344	24059.1
				26.625	16540.5	26.948	16050.3	26.41	24059
				26.661	16573.8	26.987	16050.2	26.484	24026.8
				26.752	16573.2	27.031	16050.2	26.531	24059
				26.807	16671.4	27.07	16050.2	26.582	24059
				26.862	16639	27.129	16083.4	26.613	24092.1
				26.916	16638.6	27.172	16116.1	26.715	24124.8
				26.96	16638.6	27.215	16115.6	26.779	24157.6
				27.058	16638.6	27.274	16115.6	26.803	24157
				27.094	16638.6	27.35	16083.5	26.843	24189.9
				27.133	16638.6	27.376	16082.9	26.885	24222.7
				27.181	16638.6	27.425	16148.7	27.049	24189.7
				27.217	16671.5	27.468	16083.3	27.106	24189.7
				27.281	16736.8	27.519	16181.4	27.142	24223
				27.305	16769.5	27.583	16181	27.186	24222.4
				27.354	16802.6	27.634	16181	27.222	24222.4
				27.402	16802.1	27.687	16214.3	27.322	24222.4
				27.454	16867.7	27.719	16181.5	27.347	24255.7
				27.562	16900.2	27.772	16213.8	27.379	24320.7
				27.609	16933	27.872	16181.1	27.442	24320.5
				27.657	16932.8	27.91	16214.1	27.487	24386.4
				27.698	16966.1	27.954	16246.4	27.547	24385.9
				27.731	16933.3	27.993	16246.4	27.614	24385.9
				27.799	16900.2	28.053	16311.8	27.671	24419
				27.874	16932.9	28.129	16214.1	27.72	24451.7
				27.917	16932.8	28.148	16246.8	27.755	24451.2
				27.958	16966	28.186	16279.3	27.828	24451.2
				28.005	16965.5	28.231	16311.8	27.891	24451.2
				28.116	16965.5	28.276	16344.6	27.94	24451.2
				28.142	16998.5	28.345	16377.5	27.971	24484.3
				28.192	16998.2	28.386	16377.1	28.013	24483.9
				28.231	16998.2	28.429	16377.1	28.084	24483.9
				28.271	16966.1	28.472	16344.6	28.12	24451.4
				28.313	16998.4	28.525	16442.9	28.155	24418.8
				28.367	16998.2	28.579	16410.4	28.181	24451.3
				28.408	16965.6	28.646	16409.8	28.229	24516.9
				28.45	17031.5	28.69	16409.8	28.315	24582.1
				28.509	17030.9	28.734	16377.1	28.338	24582
				28.602	16998.8	28.778	16377.1	28.399	24549.8
				28.654	16998.2	28.871	16442.9	28.435	24582.5
				28.679	17031.4	28.907	16442.5	28.473	24615.3
				28.711	17030.9	28.957	16410.3	28.544	24647.4
				28.752	17063.8	29.013	16443	28.633	24712.9
				28.823	17063.6	29.056	16442.5	28.676	24745.9
				28.9	17063.6	29.112	16475.8	28.72	24811.1
				28.972	17063.6	29.149	16508.4	28.759	24810.8
				29.025	17063.6	29.193	16475.8	28.854	24843.9
				29.07	17096.7	29.229	16508.2	28.893	24843.5
				29.131	17096.3	29.276	16540.7	28.925	24909
				29.193	17129.1	29.346	16508.1	28.969	24941.6
				29.235	17096.8	29.382	16540.8	29.019	24974.5
				29.311	17129.5	29.429	16540.5	29.125	25040.3
				29.361	17096.6	29.484	16606.5	29.15	25007.4
				29.476	17129.5	29.528	16573.9	29.204	25072.7
				29.498	17096.5	29.643	16573.2	29.242	25040.3
				29.532	17129.1	29.687	16606	29.289	25137.7
				29.572	17128.9	29.723	16605.9	29.374	25170.9
				29.613	17128.9	29.767	16638.9	29.413	25170.4
				29.668	17128.9	29.81	16606.5	29.451	25170.4
				29.687	17162.1	29.919	16605.9	29.476	25137.9
				29.717	17129.5	29.968	16639.2	29.526	25171
				29.76	17063.9	30.009	16638.6	29.619	25203.5
				29.797	17063.6	30.054	16638.6	29.67	25203.1
				29.89	17194.4	30.096	16671.8	29.734	25235.8
				29.934	17194.3	30.186	16671.3	29.766	25203.6
				29.979	17161.9	30.229	16704.1	29.806	25235.8
				30.034	17161.6	30.267	16639	29.872	25268.6
				30.078	17161.6	30.308	16671.9	29.937	25301.5
				30.199	17227.6	30.344	16704.3	29.978	25301.2
				30.25	17194.6	30.437	16737	30.026	25333.8
				30.274	17227.5	30.481	16704.2	30.067	25333.8
				30.309	17194.7	30.517	16737.1	30.207	25399.8
				30.344	17194.3	30.561	16736.7	30.259	25399.2
				30.384	17194.3	30.598	16736.7	30.296	25399.2
				30.426	17227.1	30.68	16835.4	30.322	25432.5
				30.483	17260.2	30.724	16867.9	30.373	25431.9
				30.501	17227.2	30.761	16900.6	30.541	25530
				30.53	17227	30.804	16900.1	30.579	25497.6
				30.591	17194.9	30.842	16933	30.626	25464.8
				30.647	17194.3	30.93	16932.8	30.665	25497.6
				30.676	17194.3	30.977	16965.8	30.711	25497.3
				30.72	17227.6	31.024	16998.5	30.794	25595.6
				30.767	17259.9	31.079	17030.9	30.833	25595.4
				30.814	17292.5	31.119	16998.7	30.877	25530.1
				30.868	17260.1	31.23	17031	30.914	25562.8
				30.9	17259.7	31.289	17030.9	30.951	25596
				30.94	17259.7	31.315	17030.9	30.998	25595.4
				30.975	17293	31.364	17064.2	31.058	25628.3
				31.036	17292.4	31.407	17096.4	31.098	25595.5
				31.077	17260	31.516	17096.3	31.137	25628.1
				31.12	17292.9	31.562	17129.1	31.185	25595.6
				31.156	17227.6	31.601	17096.5	31.274	25595.4
				31.194	17260.2	31.645	17129.5	31.297	25563.1
				31.253	17292.8	31.684	17161.6	31.344	25596
				31.323	17325.6	31.754	17129.6	31.384	25595.4
				31.373	17357.9	31.794	17128.9	31.414	25562.8
				31.426	17357.8	31.82	17128.9	31.476	25628.3
				31.467	17390.7	31.883	17128.9	31.535	25693.9
				31.556	17456.1	31.922	17161.8	31.566	25693.4
				31.582	17488.8	32.032	17161.6	31.61	25726.5
				31.642	17488.5	32.073	17194.5	31.655	25726.1
				31.693	17456.2	32.125	17194.3	31.745	25693.4
				31.719	17488.8	32.151	17194.3	31.789	25726.7
				31.861	17488.5	32.199	17227.6	31.835	25758.9
				31.906	17488.5	32.264	17259.8	31.875	25758.8
				31.953	17488.5	32.303	17259.7	31.905	25758.8
				31.992	17554.4	32.342	17259.7	31.963	25726.8
				32.025	17553.9	32.395	17259.7	32.026	25693.6
				32.136	17619.4	32.434	17325.5	32.067	25693.4
				32.189	17587	32.533	17325.1	32.107	25759.1
				32.214	17586.6	32.576	17292.5	32.152	25792
				32.257	17586.6	32.618	17292.4	32.245	25824.8
				32.292	17586.6	32.672	17259.9	32.281	25824.2
				32.383	17586.6	32.718	17293	32.324	25857.5
				32.44	17619.4	32.814	17292.4	32.36	25889.6
				32.46	17619.3	32.853	17325.6	32.396	25857.5
				32.491	17586.9	32.907	17325.1	32.449	25890.1
				32.536	17554	32.964	17325.1	32.513	25889.6
				32.638	17619.3	33.002	17325.1	32.567	25922.3
				32.671	17619.3	33.057	17325.1	32.612	25922.2
				32.714	17652.4	33.093	17358.2	32.655	25922.2
				32.762	17652	33.137	17325.6	32.74	25955.4
				32.804	17586.7	33.174	17325.1	32.764	25988.2
				32.861	17652.1	33.218	17325.1	32.814	26020.8
				32.899	17619.6	33.311	17357.9	32.852	26053.6
				32.945	17652.6	33.349	17325.3	32.888	26086.3
				32.995	17652	33.391	17357.9	32.929	26118.7
				33.035	17684.7	33.441	17357.8	32.982	26151.3
				33.095	17684.7	33.493	17390.7	33.022	26184.2
				33.163	17684.7	33.626	17390.5	33.064	26216.6
				33.203	17717.8	33.665	17423.4	33.111	26184
				33.255	17717.3	33.709	17390.6	33.203	26249.8
				33.286	17717.3	33.746	17423.5	33.229	26282
				33.325	17685.2	33.792	17423.1	33.28	26249.5
				33.384	17684.7	33.828	17423.1	33.321	26282.3
				33.441	17717.9	33.872	17423.1	33.353	26249.7
				33.499	17717.3	33.908	17423.1	33.439	26314.8
				33.546	17717.3	33.952	17456.3	33.49	26347.6
				33.585	17717.3	33.988	17423.6	33.524	26347.2
				33.68	17717.3	34.068	17488.8	33.568	26380.2
				33.722	17717.3	34.123	17521.8	33.617	26347.4
				33.772	17684.7	34.171	17488.6	33.802	26445.8
				33.802	17684.7	34.195	17456.2	33.841	26445.3
				33.828	17717.9	34.248	17488.8	33.885	26445.3
				33.889	17717.3	34.341	17521.6	33.921	26412.9
				33.937	17685.3	34.358	17554.3	33.968	26445.8
				33.975	17717.9	34.408	17553.9	34.026	26445.3
				34.013	17717.3	34.462	17521.8	34.07	26478.5
				34.036	17717.3	34.506	17521.2	34.118	26543.9
				34.097	17783.3	34.609	17554.5	34.159	26511.2
				34.136	17718	34.653	17586.7	34.2	26543.4
				34.173	17717.3	34.689	17619.7	34.292	26576.5
				34.212	17717.3	34.746	17619.3	34.312	26576
				34.262	17717.3	34.815	17652.2	34.344	26609.3
				34.365	17750.7	34.909	17717.5	34.401	26576.1
				34.388	17750	34.945	17717.3	34.464	26608.9
				34.438	17717.4	34.989	17750.4	34.566	26642
				34.477	17685.3	35.025	17717.4	34.592	26609.2
				34.521	17684.7	35.072	17750.3	34.645	26641.5
				34.601	17783.1	35.168	17783.1	34.683	26706.9
				34.637	17750.7	35.2	17782.7	34.721	26674.4
				34.675	17750	35.246	17782.7	34.784	26674.1
				34.699	17750	35.294	17782.7	34.861	26772.7
				34.733	17750	35.336	17782.7	34.903	26805.4
				34.795	17783.4	35.411	17815.7	34.952	26740.1
				34.859	17815.5	35.45	17848.6	34.992	26739.5
				34.906	17815.4	35.496	17881.3	35.075	26706.8
				34.941	17848.2	35.535	17848.6	35.113	26740
				34.977	17783.1	35.579	17881.3	35.155	26739.5
				35.029	17782.7	35.651	17880.8	35.184	26805.1
				35.086	17782.7	35.703	17914	35.228	26804.8
				35.135	17750.3	35.743	17946.8	35.338	26740
				35.19	17782.9	35.769	17913.8	35.376	26739.5
				35.231	17782.7	35.819	17946.3	35.402	26772.6
				35.336	17815.5	35.922	17881	35.462	26805.1
				35.378	17815.4	35.945	17880.8	35.499	26804.8
				35.416	17848.8	35.998	17880.8	35.58	26804.8
				35.453	17848.1	36.037	17913.5	35.625	26837.9
				35.477	17881.1	36.081	17913.5	35.662	26870.4
				35.543	17880.8	36.15	17913.5	35.702	26870.2
				35.614	17946.7	36.202	17946.6	35.741	26870.2
				35.663	17946.2	36.246	17946.2	35.844	26870.2
				35.694	17946.2	36.3	17946.2	35.884	26837.7
				35.751	17946.2	36.355	17979.5	35.925	26837.5
				35.848	18011.6	36.438	17978.9	35.967	26837.5
				35.889	17979.4	36.484	18011.7	35.997	26870.3
				35.942	18011.9	36.523	18011.5	36.077	26870.2
				35.994	18077.1	36.56	18044.6	36.125	26837.6
				36.044	18044.5	36.586	18044.2	36.157	26837.5
				36.136	18077.2	36.728	18044.2	36.198	26870.3
				36.163	18044.8	36.754	18044.2	36.253	26903.2
				36.21	18110.1	36.803	18044.2	36.304	26902.9
				36.281	18109.6	36.846	18076.9	36.366	26902.9
				36.342	18175.1	36.888	18076.9	36.427	26902.9
				36.452	18110	36.999	18076.9	36.463	26935.9
				36.478	18142.4	37.036	18076.9	36.501	26935.6
				36.534	18077	37.082	18076.9	36.604	26935.6
				36.554	18109.9	37.118	18109.6	36.652	26935.6
				36.595	18175.1	37.162	18077.3	36.688	26968.5
				36.67	18142.5	37.198	18076.9	36.732	26968.3
				36.739	18142.3	37.309	18044.6	36.782	27001.6
				36.783	18175	37.347	18077.1	36.886	27099.4
				36.809	18175	37.383	18076.9	36.909	27099
				36.85	18175	37.409	18076.9	36.966	27132.3
				36.878	18175	37.454	18109.7	37.009	27164.9
				36.981	18175	37.546	18044.7	37.066	27262.8
				37.038	18175	37.572	18109.9	37.172	27262.5
				37.076	18207.8	37.617	18109.6	37.242	27328.2
				37.116	18273.7	37.658	18077.5	37.274	27327.9
				37.153	18240.7	37.691	18109.9	37.318	27360.8
				37.203	18208	37.757	18077.3	37.367	27393.6
				37.242	18240.5	37.824	18142.9	37.433	27393.2
				37.282	18273.6	37.859	18142.3	37.473	27393.2
				37.308	18273.1	37.9	18142.3	37.499	27393.2
				37.391	18273.1	37.945	18142.3	37.552	27393.2
				37.432	18306.3	37.987	18142.3	37.591	27458.8
				37.476	18305.7	38.026	18142.3	37.683	27458.6
				37.535	18305.7	38.066	18175.6	37.713	27491.6
				37.568	18273.5	38.106	18109.9	37.766	27459.2
				37.641	18306.1	38.145	18142.5	37.819	27458.6
				37.707	18273.2	38.212	18142.3	37.857	27491.7
				37.746	18240.7	38.248	18142.3	37.947	27524.3
				37.797	18273.1	38.289	18175.5	38.006	27589.8
				37.839	18273.1	38.326	18207.9	38.055	27556.9
				37.951	18273.1	38.367	18175.1	38.112	27524.4
				37.993	18306.2	38.457	18142.6	38.159	27524
				38.024	18305.7	38.49	18142.3	38.248	27589.4
				38.068	18273.7	38.531	18109.7	38.28	27622.6
				38.107	18305.9	38.576	18142.6	38.324	27622.1
				38.159	18305.7	38.666	18208.2	38.372	27589.5
				38.223	18338.9	38.691	18207.7	38.413	27589.4
				38.267	18305.9	38.737	18241	38.446	27622.3
				38.31	18273.2	38.778	18273.4	38.518	27655.2
				38.354	18306.3	38.817	18273.1	38.598	27654.8
				38.43	18240.6	38.926	18338.6	38.645	27654.8
				38.456	18273.2	38.979	18371.1	38.688	27654.8
				38.511	18273.1	39.06	18403.9	38.734	27720.7
				38.53	18240.9	39.1	18403.8	38.779	27687.9
				38.606	18273.5	39.131	18403.8	38.823	27720.6
				38.655	18273.1	39.182	18403.8	38.883	27785.9
				38.682	18273.1	39.239	18371.3	38.915	27752.8
				38.713	18305.8	39.284	18436.8	38.968	27785.6
				38.754	18305.7	39.337	18436.5	39.109	27818.3
				38.836	18305.7	39.4	18469.5	39.147	27785.6
				38.891	18273.7	39.433	18469.2	39.173	27720.1
				38.927	18240.7	39.486	18502.4	39.233	27786.1
				38.951	18306	39.531	18534.7	39.288	27753.4
				38.985	18305.7	39.577	18502.4	39.381	27752.8
				39.095	18305.7	39.616	18535.2	39.43	27752.8
				39.149	18240.6	39.689	18534.6	39.467	27752.8
				39.166	18273.3	39.73	18534.6	39.491	27752.8
				39.206	18273.1	39.773	18534.6	39.541	27752.8
				39.276	18306.1	39.814	18534.6	39.628	27818.8
				39.354	18305.7	39.857	18502.1	39.654	27851.5
				39.41	18305.7	39.965	18534.6	39.703	27850.9
				39.465	18305.7	40.009	18502.2	39.74	27850.9
				39.489	18338.9	40.079	18501.9	39.797	27850.9
				39.529	18371.6	40.131	18567.7	39.836	27818.3
				39.604	18404.1	40.177	18534.7	39.88	27818.2
				39.676	18437	40.296	18567.5	39.917	27785.9
				39.725	18436.5	40.343	18567.3	39.956	27851
				39.778	18469.4	40.382	18600.5	40.036	27785.8
				39.831	18501.9	40.426	18599.9	40.088	27851.4
				39.961	18501.9	40.464	18633	40.132	27850.9
				40.007	18567.3	40.578	18600.2	40.177	27850.9
				40.044	18567.3	40.617	18599.9	40.217	27850.9
				40.071	18567.3	40.664	18632.9	40.321	27883.6
				40.106	18600.4	40.702	18600	40.364	27883.6
				40.215	18599.9	40.746	18633	40.4	27851.5
				40.26	18632.7	40.842	18632.6	40.435	27850.9
				40.307	18665.6	40.883	18665.5	40.461	27884.1
				40.345	18633.2	40.927	18633.2	40.532	27851
				40.386	18632.6	40.966	18632.6	40.561	27850.9
				40.418	18665.6	41.006	18698.5	40.603	27850.9
				40.468	18633.2	41.048	18698	40.657	27884.2
				40.516	18632.6	41.102	18665.9	40.675	27883.6
				40.56	18632.6	41.143	18698.3	40.784	27883.6
				40.599	18632.6	41.185	18698	40.834	27851.4
				40.691	18665.9	41.23	18731.1	40.87	27883.8
				40.735	18665.3	41.337	18698.7	40.914	27916.7
				40.783	18665.3	41.375	18698	40.951	27982
				40.824	18698.6	41.416	18665.5	41.055	28014.4
				40.856	18632.9	41.455	18665.3	41.081	28014.3
				40.929	18665.5	41.498	18665.3	41.142	28080
				41.009	18698.3	41.566	18698.3	41.192	28079.7
				41.055	18666	41.604	18731.2	41.248	28112.9
				41.093	18665.3	41.64	18698.3	41.341	28177.9
				41.132	18698.4	41.666	18698	41.379	28177.8
				41.221	18698	41.714	18731	41.418	28177.8
				41.273	18698	41.798	18730.7	41.471	28177.8
				41.297	18731.1	41.838	18763.4	41.509	28309
				41.33	18730.7	41.88	18763.4	41.586	28243.8
				41.399	18763.5	41.921	18731	41.611	28276.4
				41.517	18763.4	41.971	18763.4	41.664	28309
				41.555	18763.4	42.019	18763.4	41.718	28308.5
				41.58	18698.6	42.092	18763.4	41.756	28341.3
				41.633	18698	42.14	18796.3	41.878	28341.2
				41.672	18698	42.178	18763.7	41.927	28341.2
				41.771	18763.9	42.233	18796.2	41.953	28309.1
				41.814	18763.4	42.325	18796.1	42.003	28374
				41.853	18731	42.364	18763.9	42.036	28406.7
				41.891	18763.5	42.404	18763.4	42.152	28439.6
				41.922	18730.7	42.452	18796.1	42.201	28374.3
				42.005	18763.4	42.475	18763.7	42.248	28406.9
				42.1	18796.2	42.536	18796.7	42.296	28439.9
				42.149	18796.1	42.584	18796.1	42.337	28439.3
				42.18	18730.9	42.627	18731.1	42.461	28439.3
				42.224	18730.7	42.664	18730.7	42.502	28472.5
				42.336	18764	42.718	18796.7	42.535	28472
				42.372	18763.4	42.839	18796.1	42.579	28472
				42.398	18763.4	42.879	18829.3	42.628	28505
				42.433	18730.8	42.928	18894.2	42.681	28504.7
				42.468	18730.7	42.977	18894.1	42.739	28570.2
				42.522	18763.9	43.04	18861.6	42.777	28570
				42.575	18730.8	43.134	18927.4	42.823	28505
				42.62	18764	43.178	18959.6	42.862	28603
				42.663	18796.6	43.214	18927.4	42.933	28602.7
				42.708	18796.1	43.251	18926.8	42.978	28602.7
				42.802	18796.1	43.277	18926.8	43.017	28602.7
				42.844	18829	43.353	18926.8	43.055	28570.3
				42.885	18861.7	43.392	18959.6	43.081	28570
				42.933	18796.3	43.43	19025.3	43.179	28570
				42.952	18796.1	43.456	18992.4	43.198	28537.9
				43.009	18796.1	43.492	19025.4	43.236	28570.5
				43.078	18829.2	43.6	19058.1	43.281	28603.3
				43.11	18861.9	43.647	19090.5	43.325	28570.1
				43.149	18829	43.692	19090.3	43.392	28603.2
				43.205	18828.8	43.74	19057.8	43.431	28602.7
				43.308	18828.8	43.784	19090.8	43.475	28602.7
				43.352	18894.3	43.863	19057.7	43.511	28635.7
				43.406	18828.9	43.908	19057.6	43.549	28570.4
				43.431	18828.8	43.952	19057.6	43.652	28603.3
				43.471	18828.8	44.001	19057.6	43.706	28635.7
				43.59	18828.8	44.043	19057.6	43.732	28635.4
				43.637	18861.9	44.125	19090.4	43.779	28603.2
				43.677	18894.7	44.167	19090.3	43.819	28570.2
				43.727	18894.1	44.209	19090.3	43.889	28570
				43.744	18894.1	44.26	19123.1	43.925	28570
				43.763	18894.1	44.286	19123	43.969	28635.7
				43.863	18894.1	44.335	19156.1	44.008	28603.3
				43.919	18894.1	44.433	19123.4	44.071	28602.7
				43.968	18927	44.471	19156.3	44.164	28537.9
				43.999	18926.8	44.515	19155.7	44.215	28603
				44.078	18959.8	44.553	19155.7	44.251	28570.6
				44.144	18959.5	44.594	19155.7	44.295	28603
				44.203	19025.2	44.643	19155.7	44.331	28635.6
				44.229	18992.9	44.693	19188.8	44.418	28570.3
				44.271	19057.8	44.732	19156.2	44.441	28570
				44.344	19057.6	44.778	19188.9	44.471	28603.2
				44.406	19057.6	44.833	19188.3	44.513	28570.7
				44.441	19057.6	44.903	19221.7	44.556	28570
				44.485	19057.6	44.94	19221	44.632	28570
				44.528	19057.6	44.966	19221	44.669	28570
				44.583	19090.3	45.019	19221	44.692	28570
				44.64	19057.9	45.058	19254	44.737	28537.7
				44.679	19090.9	45.13	19221.4	44.777	28570.2
				44.738	19090.3	45.172	19221	44.869	28603.2
				44.777	19090.3	45.213	19221	44.91	28635.6
				44.837	19090.3	45.263	19221	44.953	28603.4
				44.897	19090.3	45.311	19188.5	44.997	28602.7
				44.93	19090.3	45.371	19188.3	45.042	28602.7
				44.989	19090.3	45.411	19221.4	45.144	28701.2
				45.046	19090.3	45.45	19221	45.17	28733.8
				45.085	19123.5	45.497	19221	45.218	28701.1
				45.155	19090.5	45.618	19189	45.257	28766.3
				45.218	19090.3	45.658	19221.1	45.294	28799.1
				45.269	19090.3	45.699	19221	45.4	28864.7
				45.32	19123.5	45.747	19221	45.455	28864.2
				45.388	19155.8	45.773	19221	45.479	28864.2
				45.473	19155.7	45.875	19221	45.517	28897.4
				45.525	19155.7	45.913	19254.1	45.57	28929.7
				45.556	19155.7	45.951	19253.7	45.712	28962.8
				45.601	19155.7	46.015	19286.6	45.764	28929.7
				45.641	19155.7	46.057	19253.8	45.835	28897.2
				45.667	19189	46.131	19253.7	45.88	28962.3
				45.711	19188.3	46.21	19253.7	45.932	28995
				45.756	19123.2	46.254	19286.6	46.044	29028
				45.796	19156	46.297	19286.4	46.064	28995.5
				45.822	19188.4	46.339	19254	46.127	29027.8
				45.865	19155.8	46.377	19253.7	46.185	29093.6
				45.907	19221.2	46.412	19221.2	46.232	29060.8
				45.955	19188.6	46.438	19221	46.36	29060.4
				45.997	19188.3	46.485	19253.7	46.385	29093.1
				46.078	19221	46.522	19253.7	46.423	29126.3
				46.112	19188.4	46.606	19253.7	46.48	29093.5
				46.148	19221.1	46.634	19253.7	46.535	29125.8
				46.194	19221	46.673	19253.7	46.652	29093.4
				46.229	19188.9	46.722	19286.5	46.7	29158.8
				46.326	19155.8	46.76	19286.4	46.741	29126.2
				46.375	19155.7	46.857	19286.4	46.774	29125.8
				46.426	19155.7	46.901	19286.4	46.818	29158.9
				46.469	19155.7	46.946	19286.4	46.939	29158.4
				46.513	19155.7	46.987	19319.2	46.983	29191.1
				46.531	19155.7	47.02	19287	47.034	29224
				46.643	19188.7	47.076	19319.2	47.075	29256.6
				46.7	19188.3	47.141	19319.1	47.107	29224
				46.739	19188.3	47.18	19319.1	47.211	29158.8
				46.796	19221.4	47.221	19319.1	47.269	29191.4
				46.917	19221	47.268	19352.3	47.307	29158.4
				46.955	19188.7	47.334	19384.9	47.332	29158.4
				46.991	19221.4	47.378	19384.5	47.383	29223.8
				47.041	19188.8	47.415	19417.5	47.459	29191.4
				47.078	19188.3	47.46	19417.2	47.482	29224.4
				47.158	19188.3	47.498	19450	47.53	29223.8
				47.199	19155.7	47.563	19483.1	47.583	29223.8
				47.235	19221.1	47.589	19482.5	47.626	29256.6
				47.273	19188.6	47.642	19482.5	47.691	29224.4
				47.298	19188.3	47.674	19515.7	47.729	29223.8
				47.363	19221.5	47.718	19515.2	47.762	29191.2
				47.418	19188.9	47.768	19483	47.803	29191.1
				47.442	19221.4	47.898	19515.3	47.85	29191.1
				47.48	19253.8	47.939	19483.2	47.916	29224.4
				47.528	19253.7	47.98	19515.5	47.953	29191.3
				47.619	19253.7	48.013	19483	47.976	29191.1
				47.662	19221.4	48.059	19482.5	48.027	29224.3
				47.698	19221	48.148	19482.5	48.142	29223.8
				47.736	19221	48.181	19515.6	48.199	29223.8
				47.762	19221	48.227	19548.1	48.248	29256.9
				47.848	19253.8	48.274	19515.3	48.292	29158.8
				47.878	19253.7	48.317	19548.1	48.34	29191.7
				47.92	19286.9	48.406	19547.9	48.381	29191.1
				47.976	19286.4	48.432	19547.9	48.414	29191.1
				48.015	19286.4	48.482	19547.9	48.456	29224.4
				48.072	19319.3	48.514	19547.9	48.5	29191.4
				48.095	19319.1	48.558	19547.9	48.534	29159.1
				48.139	19352.1	48.648	19547.9	48.574	29126.3
				48.182	19385.1	48.698	19547.9	48.613	29191.5
				48.22	19352.3	48.724	19581.1	48.676	29191.1
				48.282	19384.8	48.772	19580.6	48.745	29191.1
				48.355	19384.5	48.813	19613.3	48.791	29158.5
				48.401	19417.2	48.902	19548.4	48.822	29191.7
				48.439	19417.2	48.928	19581.2	48.877	29159
				48.477	19417.2	48.981	19613.5	48.962	29158.4
				48.597	19417.2	49.014	19646.6	48.986	29158.4
				48.649	19417.2	49.057	19613.5	49.015	29158.4
				48.689	19450.4	49.107	19646.3	49.057	29224.3
				48.727	19449.9	49.149	19580.8	49.1	29223.8
				48.778	19417.5	49.182	19646.3	49.501	29420.4
				48.87	19417.2	49.228	19646	49.541	29420
				48.914	19417.2	49.276	19613.8	49.564	29485.7
				48.953	19450.4	49.343	19613.3	49.625	29420
				48.998	19449.9	49.387	19613.3	49.664	29420
				49.036	19417.3	49.425	19646.6	49.753	29485.9
				49.125	19449.9	49.469	19613.3	49.78	29485.3
				49.158	19417.8	49.563	19646.2	49.819	29518.3
				49.204	19482.7	49.602	19646	49.895	29551.3
				49.241	19450.2	49.643	19646	49.961	29518.1
				49.28	19483	49.673	19646	50.088	29616.3
				49.369	19482.5	49.717	19646	50.145	29649.3
				49.407	19482.5	49.791	19679.2	50.186	29648.8
				49.446	19482.5	49.83	19678.7	50.25	29648.8
				49.496	19482.5	49.867	19613.4	50.294	29648.8
				49.541	19449.9	49.89	19646.6	50.422	29648.8
				49.585	19482.6	49.941	19646	50.466	29648.8
				49.642	19482.5	50.017	19613.5	50.505	29616.6
				49.687	19515.2	50.043	19646.1	50.542	29616.1
				49.731	19548.4	50.091	19678.9	50.568	29616.1
				49.773	19515.3	50.132	19646.5	50.616	29649
				49.855	19515.2	50.183	19679.1	50.664	29682.1
				49.895	19515.2	50.237	19678.7	50.708	29681.5
				49.932	19548.1	50.303	19678.7	50.768	29681.5
				49.985	19547.9	50.371	19646.4	50.81	29714.2
				50.024	19547.9	50.419	19679	50.905	29747.3
				50.106	19547.9	50.458	19678.7	50.949	29746.8
				50.153	19547.9	50.561	19646.1	50.988	29714.5
				50.189	19547.9	50.603	19646	51.028	29714.1
				50.227	19515.2	50.639	19613.3	51.094	29714.1
				50.252	19515.2	50.677	19646.1	51.178	29780.1
				50.324	19515.2	50.7	19646	51.22	29747.1
				50.401	19515.2	50.825	19646	51.269	29780.2
				50.437	19548	50.863	19646	51.31	29747.1
				50.474	19515.4	50.905	19679.2	51.388	29746.8
				50.519	19515.2	50.942	19711.5	51.414	29746.8
				50.63	19581	50.984	19679.3	51.467	29780.1
				50.666	19548.1	51.089	19646.2	51.503	29747.2
				50.736	19547.9	51.119	19679	51.549	29812.7
				50.793	19580.6	51.163	19678.7	51.643	29812.2
				50.845	19548.6	51.208	19711.5	51.675	29779.6
				50.965	19547.9	51.249	19711.4	51.719	29779.5
				51.004	19547.9	51.336	19777	51.773	29779.5
				51.041	19547.9	51.362	19744.5	51.791	29779.5
				51.067	19581.2	51.423	19809.4	51.89	29746.9
				51.103	19548	51.467	19809.4	51.937	29779.8
				51.154	19547.9	51.522	19842.3	51.975	29714.5
				51.195	19547.9	51.566	19875	52.018	29747.4
				51.234	19515.6	51.623	19874.8	52.054	29714.4
				51.282	19515.2	51.681	19874.8	52.111	29681.5
				51.301	19548.2	51.728	19908.1	52.153	29714.8
				51.348	19515.6	51.767	19907.5	52.2	29746.9
				51.398	19515.2	51.883	19907.5	52.247	29812.5
				51.446	19548.5	51.923	19907.5	52.288	29812.2
				51.478	19547.9	51.968	19874.9	52.356	29747
				51.525	19547.9	52.007	19940.4	52.395	29779.5
				51.615	19515.5	52.054	19908.1	52.439	29779.5
				51.652	19515.2	52.191	19874.9	52.475	29747.2
				51.688	19515.2	52.235	19940.3	52.515	29714.6
				51.712	19482.9	52.274	19973.1	52.556	29714.1
				51.746	19515.4	52.319	19940.7	52.602	29780.1
				51.802	19548.1	52.373	20005.7	52.641	29779.5
				51.859	19515.7	52.528	19973.3	52.686	29747.5
				51.9	19548.4	52.556	19972.9	52.734	29779.8
				51.939	19580.8	52.588	19972.9	52.844	29779.5
				51.996	19580.6	52.632	19940.5	52.87	29746.9
				52.055	19580.6	52.675	19973.4	52.928	29746.8
				52.106	19613.7	52.804	19972.9	52.982	29746.8
				52.138	19646.4	52.843	19940.5	53.019	29746.8
				52.179	19646	52.887	20006.1	53.099	29746.8
				52.236	19679	52.925	19972.9	53.136	29746.8
				52.283	19646.2	52.969	19972.9	53.159	29779.8
				52.342	19679.3	53.065	20005.6	53.214	29747
				52.384	19678.7	53.104	20005.6	53.232	29780
				52.425	19744.1	53.144	20038.5	53.29	29779.5
				52.464	19711.5	53.17	20005.8	53.353	29812.8
				52.532	19744.5	53.22	20005.6	53.404	29812.2
				52.6	19744.1	53.312	20038.7	53.434	29845.2
				52.619	19744.1	53.338	20005.8	53.478	29844.9
				52.685	19744.1	53.391	20038.4	53.59	29910.7
				52.757	19776.8	53.43	20038.3	53.628	29877.8
				52.836	19776.7	53.467	20038.3	53.651	29910.6
				52.862	19842.3	53.515	20038.3	53.701	29910.3
				52.906	19809.6	53.575	20006.1	53.737	29910.3
				52.991	19809.4	53.615	20038.3	53.82	29910.3
				53.017	19809.4	53.656	20071.6	53.864	29943.2
				53.119	19809.4	53.704	20070.9	53.903	29943
				53.157	19809.4	53.803	20038.3	53.95	30008.9
				53.183	19777.3	53.829	20005.9	53.995	30074.2
				53.225	19809.8	53.877	20038.6	54.14	30073.7
				53.265	19809.4	53.928	20038.3	54.189	30106.5
				53.351	19809.4	53.964	20071.2	54.231	30139.2
				53.375	19842.3	54.023	20070.9	54.291	30139.1
				53.421	19809.5	54.089	20070.9	54.328	30139.1
				53.463	19809.4	54.127	20070.9	54.413	30106.6
				53.503	19809.4	54.172	20103.7	54.457	30139.6
				53.551	19842.1	54.216	20103.6	54.495	30107
				53.612	19810	54.286	20071.2	54.539	30106.4
				53.656	19842.4	54.325	20103.8	54.578	30139.3
				53.682	19809.5	54.369	20103.6	54.648	30073.9
				53.723	19809.4	54.42	20071	54.691	30172.1
				53.834	19842.7	54.464	20070.9	54.746	30139.2
				53.886	19874.9	54.57	20070.9	54.797	30139.1
				53.933	19874.8	54.605	20070.9	54.829	30172.4
				53.982	19874.8	54.644	20038.6	54.931	30204.8
				54.022	19874.8	54.692	20071.4	54.982	30237.8
				54.075	19842.3	54.728	20070.9	55.038	30205.1
				54.16	19907.8	54.815	20104.3	55.077	30204.5
				54.206	19875.2	54.834	20103.6	55.115	30204.5
				54.25	19907.7	54.868	20071.2	55.169	30204.5
				54.288	19875.2	54.908	20038.7	55.236	30204.5
				54.326	19874.8	54.947	20071.4	55.28	30237.5
				54.372	19842.3	55.031	20038.5	55.326	30204.8
				54.425	19842.1	55.063	20071.3	55.372	30204.5
				54.467	19842.1	55.104	20038.8	55.448	30237.3
				54.522	19875.1	55.15	20071.1	55.474	30204.7
				54.586	19842.3	55.191	20038.6	55.534	30204.5
				54.679	19874.9	55.252	20038.3	55.573	30270.3
				54.718	19907.9	55.278	20071.5	55.623	30237.5
				54.759	19907.5	55.326	20038.6	55.732	30237.2
				54.799	19875.3	55.363	20071.1	55.764	30237.2
				54.839	19874.8	55.399	20103.7	55.808	30237.2
				54.935	19874.8	55.452	20103.6	55.853	30204.8
				54.973	19874.8	55.518	20136.5	55.894	30270.1
				54.998	19907.7	55.562	20169.5	55.962	30237.6
				55.04	19875	55.607	20169	55.998	30204.9
				55.091	19842.6	55.651	20234.5	56.041	30204.5
				55.187	19842.1	55.738	20202	56.078	30204.5
				55.218	19875.1	55.764	20201.7	56.121	30171.9
				55.263	19874.8	55.814	20267.4	56.226	30171.8
				55.301	19842.3	55.853	20234.5	56.27	30204.8
				55.326	19875.2	55.9	20234.4	56.308	30204.5
				55.43	19874.8	55.995	20234.4	56.352	30204.5
				55.478	19874.8	56.037	20234.4	56.391	30204.5
				55.514	19874.8	56.074	20267.7	56.429	30270
				55.557	19874.8	56.103	20267.1	56.461	30237.6
				55.592	19874.8	56.149	20267.1	56.502	30204.8
				55.635	19842.5	56.241	20300	56.537	30204.5
				55.671	19842.1	56.28	20332.6	56.594	30204.5
				55.713	19875.3	56.324	20332.5	56.65	30204.5
				55.75	19842.5	56.364	20332.5	56.736	30204.5
				55.834	19842.1	56.416	20332.5	56.78	30204.5
				55.865	19842.1	56.47	20365.2	56.826	30172.3
				55.907	19842.1	56.537	20365.1	56.877	30139.2
				55.942	19842.1	56.581	20332.8	56.983	30139.1
				55.981	19809.6	56.626	20332.5	57.021	30139.1
				56.072	19842.7	56.672	20332.5	57.058	30139.1
				56.116	19875.1	56.743	20332.5	57.104	30139.1
				56.173	19907.9	56.78	20332.5	57.132	30139.1
				56.191	19907.5	56.826	20332.5	57.225	30139.1
				56.222	19875.1	56.862	20332.5	57.268	30172.3
				56.266	19940.4	56.902	20365.7	57.31	30171.8
				56.317	19940.2	56.943	20365.1	57.36	30139.1
				56.372	19940.2	56.998	20398.2	57.402	30172.1
				56.412	19973	57.039	20397.8	57.508	30237.5
				56.453	19972.9	57.08	20397.8	57.546	30270.1
				56.496	19972.9	57.128	20365.7	57.569	30237.4
				56.611	20005.9	57.202	20431.1	57.614	30237.2
				56.654	20071.1	57.248	20398.2	57.656	30237.2
				56.696	20070.9	57.326	20431.1	57.749	30302.9
				56.738	20070.9	57.37	20430.5	57.793	30270.4
				56.782	20070.9	57.41	20430.5	57.83	30303.2
				56.873	20070.9	57.485	20430.5	57.867	30335.8
				56.899	20070.9	57.551	20430.5	57.898	30335.2
				56.952	20038.3	57.587	20430.5	57.971	30368.5
				57.003	20071.2	57.634	20430.5	58.045	30401
				57.031	20070.9	57.676	20430.5	58.092	30433.9
				57.095	20070.9	57.763	20398.4	58.137	30433.3
				57.14	20136.4	57.789	20397.8	58.176	30401.1
				57.173	20136.3	57.85	20430.6	58.229	30433.7
				57.219	20103.8	57.887	20430.5	58.265	30433.3
				57.263	20136.4	57.918	20398.1	58.314	30498.9
				57.352	20136.3	57.989	20397.8	58.357	30498.7
				57.371	20104	58.061	20397.8	58.412	30498.7
				57.408	20136.4	58.103	20397.8	58.552	30433.6
				57.463	20104.1	58.147	20463.4	58.578	30466.2
				57.514	20136.7	58.192	20430.8	58.613	30466
				57.603	20136.3	58.271	20430.5	58.648	30466
				57.629	20136.3	58.361	20430.5	58.69	30498.9
				57.664	20136.3	58.402	20463.6	58.743	30498.7
				57.711	20136.3	58.449	20430.8	58.796	30531.9
				57.762	20169.5	58.49	20398.4	58.835	30596.9
				57.801	20169	58.628	20397.8	58.879	30564.4
				57.845	20136.7	58.664	20397.8	58.931	30564.1
				57.883	20136.3	58.702	20397.8	59.02	30597
				57.921	20169.1	58.728	20397.8	59.045	30564.3
				57.949	20136.9	58.773	20397.8	59.077	30531.8
				57.991	20169.2	58.862	20431.1	59.127	30597.2
				58.032	20201.9	58.886	20430.5	59.166	30564.7
				58.092	20201.7	58.931	20430.5	59.223	30596.9
				58.165	20201.7	58.97	20397.9	59.261	30564.7
				58.279	20169.7	58.999	20430.9	59.306	30597.4
				58.343	20202	59.041	20430.5	59.345	30564.5
				58.381	20169.1	59.089	20397.8	59.395	30597.2
				58.432	20169	59.127	20397.8	59.457	30630
				58.47	20136.3	59.157	20397.8	59.537	30629.4
				58.527	20201.9	59.201	20397.8	59.612	30629.4
				58.564	20136.6	59.274	20365.6	59.655	30629.4
				58.608	20169.6	59.31	20365.1	59.687	30629.4
				58.645	20202.1	59.352	20365.1	59.726	30662.1
				58.688	20169.6	59.391	20398.2	59.77	30597.1
				58.724	20169	59.433	20430.8	59.821	30629.6
				58.787	20202.1	59.522	20463.2	59.853	30629.4
				58.814	20169.3	59.545	20463.2	59.896	30597.4
				58.855	20169	59.596	20496.2	59.968	30596.7
				58.922	20169	59.633	20495.9	60.031	30596.7
				58.971	20136.8	59.676	20495.9	60.075	30596.7
				59.056	20136.3	59.757	20528.7	60.118	30564.7
				59.113	20136.3	59.795	20528.6	60.154	30564.1
				59.157	20136.3	59.832	20561.6	60.192	30564.1
				59.201	20136.3	59.855	20529.1	60.218	30597.2
				59.302	20104.3	59.908	20496.5	60.263	30564.7
				59.333	20136.5	60.024	20561.4	60.304	30564.1
				59.376	20136.3	60.07	20561.3	60.334	30564.1
				59.433	20136.3	60.128	20594.2	60.414	30564.1
				59.471	20104	60.174	20594	60.465	30564.1
				59.524	20103.6	60.214	20594	60.497	30531.9
				59.567	20103.6	60.306	20626.8	60.541	30531.4
				59.603	20136.7	60.333	20594.2	60.589	30531.4
				59.646	20103.9	60.362	20626.7	60.7	30498.8
				59.694	20136.5	60.415	20626.7	60.752	30498.7
				59.778	20104.2	60.454	20626.7	60.793	30498.7
				59.806	20071.1	60.527	20626.7	60.843	30498.7
				59.85	20038.3	60.568	20659.9	60.867	30498.7
				59.886	20104	60.609	20626.7	60.939	30498.7
				59.911	20071.2	60.642	20594.2	60.977	30466.2
				59.99	20070.9	60.686	20659.4	61.012	30466
				60.038	20103.9	60.777	20659.3	61.037	30466
				60.075	20103.6	60.828	20692.7	61.085	30466
				60.118	20103.6	60.854	20659.8	61.156	30466
				60.155	20071.2	60.902	20659.3	61.18	30466
				60.249	20136.9	60.943	20659.3	61.225	30466
				60.291	20136.3	61.026	20659.3	61.264	30499.3
				60.329	20169.1	61.067	20692.5	61.354	30531.8
				60.371	20169	61.109	20692	61.434	30531.4
				60.41	20169	61.159	20659.4	61.469	30498.8
				60.477	20202.2	61.185	20725.2	61.495	30531.5
				60.521	20234.9	61.233	20724.7	61.556	30531.4
				60.56	20267.6	61.334	20724.7	61.592	30499.2
				60.602	20202.2	61.372	20724.7	61.666	30596.8
				60.684	20267.2	61.416	20724.7	61.694	30564.5
				60.796	20267.1	61.455	20757.6	61.727	30597
				60.837	20300	61.495	20725.1	61.758	30596.7
				60.878	20267.6	61.56	20724.7	61.8	30564.3
				60.931	20267.1	61.612	20724.7	61.906	30629.8
				60.957	20267.1	61.645	20724.7	61.926	30629.4
				61.062	20299.9	61.689	20724.7	61.963	30662.7
				61.109	20299.8	61.737	20724.7	62.012	30728
				61.147	20299.8	61.842	20724.7	62.037	30695.1
				61.194	20299.8	61.868	20724.7	62.086	30760.5
				61.239	20299.8	61.918	20724.7	62.139	30760.2
				61.252	20299.8	61.954	20757.7	62.199	30793
				61.375	20299.8	61.992	20692.4	62.218	30792.9
				61.438	20333	62.045	20725.1	62.25	30792.9
				61.464	20332.5	62.102	20724.7	62.301	30760.4
				61.512	20332.5	62.152	20724.7	62.333	30793.4
				61.566	20332.5	62.195	20757.7	62.386	30792.9
				61.613	20332.5	62.239	20725.2	62.428	30792.9
				61.652	20332.5	62.332	20724.7	62.465	30792.9
				61.689	20332.5	62.371	20724.7	62.967	30891.6
				61.714	20332.5	62.415	20724.7	63.012	30923.9
				61.798	20332.5	62.453	20724.7	63.057	30858.5
				61.834	20365.2	62.484	20724.7	63.095	30891
				61.874	20332.9	62.523	20724.7	63.132	30858.8
				61.921	20365.8	62.567	20724.7	63.202	30858.3
				61.976	20398.1	62.603	20692.1	63.26	30891.6
				62.085	20333	62.647	20692	63.298	30858.6
				62.129	20365.5	62.756	20692	63.324	30858.3
				62.178	20365.1	62.788	20725.3	63.374	30858.3
				62.221	20398.1	62.83	20724.7	63.451	30891.3
				62.271	20365.2	62.891	20692.4	63.476	30890.9
				62.31	20398.4	62.94	20724.8	63.533	30890.9
				62.382	20397.8	63.007	20724.7	63.553	30923.7
				62.442	20430.9	63.05	20692.6	63.585	30956.6
				62.465	20365.8	63.086	20692	63.714	30956.3
				62.522	20332.5	63.122	20724.9	63.766	30956.3
				62.618	20332.5	63.145	20724.7	63.813	30924.2
				62.662	20332.5	63.253	20692.4	63.87	30956.4
				62.706	20398.3	63.29	20724.8	63.889	30956.3
				62.743	20397.8	63.313	20724.7	63.952	30956.3
				62.787	20365.3	63.363	20724.7	63.995	30924
				62.878	20332.6	63.41	20724.7	64.039	30858.4
				62.91	20365.3	63.478	20692.5	64.078	30891
				62.951	20332.8	63.522	20725.1	64.115	30924.1
				62.999	20332.5	63.559	20724.7	64.16	30956.5
				63.039	20398.1	63.595	20724.7	64.212	30956.3
				63.088	20365.5	63.621	20724.7	64.243	30923.9
				63.114	20300.1	63.695	20757.6	64.286	30891.4
				63.162	20299.8	63.738	20790.5	64.322	30923.9
				63.203	20365.8	63.782	20790.1	64.409	30891
				63.254	20333	63.829	20790.1	64.453	30924.2
				63.293	20332.5	63.869	20790.1	64.495	30891.4
				63.348	20332.5	63.901	20822.8	64.526	30858.4
				63.386	20365.2	63.955	20822.8	64.575	30891.1
				63.43	20300.4	64.005	20855.9	64.636	30890.9
				63.475	20267.2	64.057	20855.5	64.696	30858.5
				63.538	20300.2	64.104	20888.2	64.728	30858.3
				63.567	20299.8	64.167	20888.2	64.772	30858.3
				63.606	20299.8	64.265	20888.2	64.815	30858.3
				63.651	20332.5	64.31	20888.2	64.859	30826.2
				63.69	20299.8	64.357	20921.1	64.898	30858.7
				63.745	20333	64.396	20954	64.935	30858.3
				63.783	20332.5	64.442	20921.1	64.971	30826
				63.818	20267.1	64.552	20920.9	65.02	30825.6
				63.854	20267.1	64.591	20920.9	65.086	30825.6
				63.903	20300.3	64.63	20920.9	65.123	30760.6
				63.965	20267.5	64.683	20920.9	65.165	30793.5
				64.005	20267.1	64.725	20920.9	65.201	30826.2
				64.053	20300	64.821	20953.6	65.238	30793.1
				64.076	20267.4	64.874	20953.5	65.261	30792.9
				64.115	20267.1	64.907	20921.4	65.333	30858.6
				64.163	20267.1	64.964	20953.9	65.37	30826.2
				64.224	20234.5	65.027	20953.5	65.406	30793
				64.266	20234.4	65.11	20986.4	65.429	30825.7
				64.309	20234.4	65.148	21019.3	65.479	30858.6
				64.347	20267.6	65.192	20986.9	65.553	30793.4
				64.414	20300.2	65.231	21019	65.589	30826.1
				64.451	20332.8	65.269	20986.8	65.637	30792.9
				64.488	20332.5	65.31	20953.9	65.686	30826
				64.538	20332.5	65.364	20986.3	65.724	30793
				64.574	20365.5	65.407	20986.2	65.77	30858.9
				64.644	20365.1	65.45	20986.2	65.827	30858.3
				64.676	20332.5	65.498	21051.6	65.871	30858.3
				64.718	20398.2	65.571	21051.6	65.92	30858.3
				64.757	20397.8	65.618	21084.4	65.942	30858.3
				64.794	20365.6	65.667	21051.6	65.989	30924.1
				64.868	20365.1	65.71	21019.4	66.045	30956.9
				64.931	20398.2	65.76	21052	66.087	30989.1
				64.966	20431.1	65.786	21019.3	66.144	30989
				65.009	20430.5	65.835	21018.9	66.201	31054.9
				65.051	20430.5	65.878	21084.9	66.31	31022.2
				65.13	20430.5	65.907	21018.9	66.342	31054.5
				65.176	20430.5	65.968	21052.1	66.389	31087.4
				65.222	20463.3	66.034	21051.6	66.436	31022.3
				65.271	20495.9	66.091	21051.6	66.478	31054.5
				65.326	20463.4	66.147	21051.6	66.576	31087.2
				65.429	20496.5	66.188	21019.5	66.623	31120.3
				65.476	20495.9	66.252	21052.2	66.661	31119.8
				65.532	20495.9	66.275	21051.6	66.701	31119.8
				65.558	20495.9	66.323	21051.6	66.74	31152.5
				65.605	20463.5	66.361	21051.6	66.819	31119.8
				65.66	20463.2	66.394	21051.6	66.852	31185.3
				65.704	20463.2	66.452	21051.6	66.895	31185.1
				65.743	20496.5	66.511	20986.3	66.943	31185.1
				65.787	20463.8	66.542	21019.5	66.985	31153
				65.839	20496.3	66.588	20986.7	67.074	31054.7
				65.928	20495.9	66.63	21019.1	67.104	31119.8
				65.972	20528.6	66.74	21052.2	67.144	31153.1
				66.029	20496.4	66.766	21019.2	67.186	31120
				66.055	20495.9	66.811	21051.7	67.227	31119.8
				66.103	20528.9	66.853	21019	67.303	31152.7
				66.202	20496.5	66.885	21052.1	67.348	31152.5
				66.24	20495.9	66.943	21051.6	67.392	31152.5
				66.286	20495.9	67.008	21051.6	67.449	31120.1
				66.338	20529	67.064	21019	67.471	31185.5
				66.398	20496.6	67.119	21018.9	67.512	31185.1
				66.493	20528.6	67.173	21051.7	67.56	31185.1
				66.54	20528.6	67.264	21019.2	67.607	31218.2
				66.592	20528.6	67.305	21018.9	67.649	31185.5
				66.636	20495.9	67.342	21018.9	67.682	31185.1
				66.674	20495.9	67.384	21018.9	67.752	31217.9
				66.773	20528.8	67.422	21018.9	67.805	31185.7
				66.814	20528.6	67.512	20986.5	67.842	31185.1
				66.862	20528.6	67.55	21051.8	67.881	31185.1
				66.881	20528.6	67.573	21051.6	67.907	31185.1
				66.912	20528.6	67.624	21019	67.999	31218
				66.983	20496.4	67.66	21052.2	68.036	31185.6
				67.048	20495.9	67.759	21051.6	68.075	31185.1
				67.093	20495.9	67.784	21051.6	68.125	31185.1
				67.135	20495.9	67.827	21051.6	68.164	31185.1
				67.183	20495.9	67.889	21051.6	68.244	31218.1
				67.22	20495.9	67.938	21051.6	68.288	31185.3
				67.289	20463.4	67.991	21051.6	68.324	31152.6
				67.346	20463.2	68.057	21084.7	68.362	31185.7
				67.371	20463.2	68.118	21117	68.385	31185.1
				67.419	20496.1	68.163	21117	68.446	31152.9
				67.502	20495.9	68.233	21150.2	68.485	31185.6
				67.543	20495.9	68.331	21215.2	68.522	31120.4
				67.585	20495.9	68.377	21215.1	68.546	31119.8
				67.626	20495.9	68.427	21215.1	68.596	31152.5
				67.677	20495.9	68.469	21182.9	68.683	31119.9
				67.739	20463.3	68.502	21215.6	68.721	31119.8
				67.786	20463.2	68.565	21215.1	68.772	31119.8
				67.837	20463.2	68.627	21215.1	68.814	31119.8
				67.854	20431	68.659	21215.1	68.861	31153
				67.896	20463.9	68.703	21215.1	68.948	31120
				67.995	20463.2	68.765	21215.1	68.98	31119.8
				68.018	20463.2	68.84	21215.1	69.024	31054.9
				68.063	20463.2	68.884	21248	69.071	31087.4
				68.102	20430.7	68.932	21247.7	69.112	31087.1
				68.152	20463.5	68.987	21215.1	69.143	31087.1
				68.203	20463.2	69.032	21215.1	69.184	31087.1
				68.266	20430.7	69.142	21247.9	69.23	31054.4
				68.315	20430.5	69.174	21247.7	69.27	31022
				68.363	20430.5	69.218	21247.7	69.365	31087.4
				68.407	20430.5	69.265	21280.8	69.396	31087.1
				68.481	20463.5	69.307	21280.4	69.449	31087.1
				68.507	20463.2	69.403	21280.4	69.492	31054.9
				68.568	20430.6	69.447	21280.4	69.527	31054.4
				68.604	20463.6	69.486	21313.3	69.594	31021.8
				68.648	20496.4	69.523	21281	69.629	31055
				68.701	20463.8	69.549	21280.4	69.655	31054.4
				68.741	20496.3	69.616	21280.4	69.7	31087.4
				68.791	20495.9	69.691	21280.4	69.739	31022.3
				68.814	20463.6	69.737	21313.4	69.832	30989.1
				68.862	20496	69.781	21346.2	69.875	31054.9
				68.901	20529.1	69.821	21313.2	69.912	31087.6
				68.971	20496.3	69.934	21313.1	69.95	31087.1
				69.01	20561.9	69.977	21280.7	69.975	31119.9
				69.069	20529.1	70.009	21313.5	70.039	31152.6
				69.129	20561.6	70.053	21313.1	70.11	31152.5
				69.168	20561.3	70.101	21313.1	70.166	31185.6
				69.266	20594.1	70.211	21313.1	70.21	31218
				69.312	20594	70.264	21378.7	70.252	31217.8
				69.351	20627.3	70.316	21313.4	70.319	31217.8
				69.395	20626.7	70.372	21280.6	70.386	31250.7
				69.437	20626.7	70.409	21313.5	70.421	31250.5
				69.519	20626.7	70.514	21248.2	70.475	31250.5
				69.566	20594.1	70.54	21247.7	70.528	31283.6
				69.605	20594	70.594	21280.9	70.604	31283.2
				69.649	20627	70.62	21280.4	70.63	31283.2
				69.687	20594.3	70.668	21248.3	70.669	31250.9
				69.757	20594	70.738	21247.7	70.722	31316.4
				69.801	20594	70.798	21280.9	70.754	31315.9
				69.84	20594	70.842	21280.4	70.824	31315.9
				69.885	20659.3	70.887	21280.4	70.899	31348.7
				69.923	20627.3	70.931	21280.4	70.942	31348.6
				69.994	20659.7	71.021	21313.5	70.985	31381.3
				70.035	20659.3	71.046	21313.1	71.035	31381.3
				70.077	20659.3	71.096	21248	71.124	31349.2
				70.128	20659.3	71.132	21280.7	71.15	31348.6
				70.154	20659.3	71.168	21280.4	71.2	31316
				70.218	20626.7	71.194	21247.8	71.239	31349
				70.256	20660	71.253	21247.7	71.277	31348.6
				70.3	20626.7	71.29	21215.7	71.341	31381.5
				70.346	20659.9	71.326	21248	71.392	31381.3
				70.368	20659.3	71.349	21280.8	71.422	31414.1
				70.475	20659.3	71.394	21215.7	71.468	31381.4
				70.518	20659.3	71.481	21248.4	71.516	31414.4
				70.564	20627.3	71.507	21247.7	71.59	31414
				70.609	20626.7	71.552	21247.7	71.636	31447.1
				70.65	20626.7	71.592	21247.7	71.681	31446.7
				70.725	20659.6	71.684	21247.7	71.736	31414.6
				70.798	20659.3	71.727	21247.7	71.782	31446.9
				70.844	20659.3	71.764	21215.3	71.85	31414.2
				70.887	20659.3	71.802	21281	71.904	31447.3
				70.925	20659.3	71.838	21248	71.941	31414.5
				70.981	20659.3	71.938	21313.5	71.993	31414
				71.019	20659.3	71.975	21280.7	72.059	31381.6
				71.054	20626.7	72	21313.5	72.13	31414
				71.08	20659.6	72.042	21280.7	72.169	31414
				71.121	20659.3	72.099	21346	72.214	31447.3
				71.208	20594	72.212	21313.2	72.253	31446.7
				71.247	20594	72.249	21378.7	72.297	31446.7
				71.285	20594	72.288	21378.5	72.377	31414.1
				71.308	20627	72.314	21378.5	72.416	31414
				71.347	20626.7	72.371	21411.7	72.451	31447
				71.391	20594.2	72.384	21378.6	72.477	31414.5
				71.447	20594	72.488	21378.5	72.525	31381.7
				71.473	20594	72.545	21378.5	72.598	31381.3
				71.521	20626.7	72.585	21378.5	72.623	31381.3
				71.563	20626.7	72.624	21378.5	72.66	31381.3
				71.613	20659.7	72.691	21411.4	72.71	31348.6
				71.639	20659.3	72.742	21411.2	72.741	31381.7
				71.685	20594	72.774	21444	72.79	31381.3
				71.727	20594	72.821	21443.9	72.848	31381.3
				71.797	20594	72.869	21443.9	72.879	31349.1
				71.834	20659.5	72.937	21443.9	72.92	31381.8
				71.878	20626.8	72.976	21443.9	72.96	31349.1
				71.914	20594.1	73.015	21443.9	73.015	31316.4
				71.956	20561.9	73.078	21509.4	73.1	31315.9
				72.042	20561.3	73.129	21509.3	73.149	31315.9
				72.066	20561.3	73.209	21477.1	73.183	31315.9
				72.102	20561.3	73.31	21509.3	73.228	31349.2
				72.143	20528.8	73.355	21476.7	73.343	31316
				72.191	20561.6	73.399	21509.6	73.39	31283.2
				72.227	20528.8	73.438	21542.4	73.434	31251
				72.27	20561.4	73.52	21509.8	73.479	31283.3
				72.323	20561.3	73.564	21542	73.531	31316.3
				72.362	20529.1	73.603	21509.6	73.619	31251
				72.41	20528.6	73.641	21477	73.661	31250.5
				72.456	20561.9	73.666	21509.4	73.703	31250.5
				72.513	20529.1	73.769	21509.3	73.757	31250.5
				72.554	20561.4	73.815	21542.2	73.806	31283.5
				72.596	20529	73.87	21541.9	73.908	31250.9
				72.641	20528.6	73.925	21541.9	73.95	31316.3
				72.743	20561.6	73.97	21509.4	73.988	31348.6
				72.769	20594.6	74.069	21542.1	74.039	31316.1
				72.817	20594	74.107	21541.9	74.062	31349.1
				72.856	20594	74.145	21509.4	74.127	31381.5
				72.898	20627	74.171	21542.1	74.197	31381.3
				72.964	20626.7	74.221	21541.9	74.241	31414.2
				73.003	20626.7	74.347	21541.9	74.283	31414
				73.053	20626.7	74.369	21509.8	74.326	31447.2
				73.079	20626.7	74.415	21542.1	74.391	31446.7
				73.127	20659.6	74.481	21509.4	74.463	31446.7
				73.222	20692.6	74.529	21542.2	74.507	31414.6
				73.248	20692	74.594	21509.8	74.552	31479.9
				73.313	20692	74.631	21509.3	74.599	31512.6
				73.352	20692	74.654	21509.3	74.707	31545.1
				73.399	20725.4	74.705	21509.3	74.75	31512.2
				73.491	20692.1	74.741	21477	74.793	31577.5
				73.516	20692	74.817	21509.6	74.825	31577.4
				73.57	20692	74.843	21509.3	74.872	31610.1
				73.607	20659.9	74.894	21509.3	74.97	31610.1
				73.652	20692.2	74.926	21509.3	74.989	31577.9
				73.748	20692	74.97	21542.6	75.027	31610.1
				73.787	20692	75.046	21541.9	75.072	31577.4
				73.833	20692	75.085	21477.1	75.119	31577.4
				73.87	20692	75.123	21476.6	75.161	31610.2
				73.916	20725.3	75.149	21509.7	75.208	31610.1
				73.986	20724.7	75.198	21477	75.255	31577.8
				74.025	20724.7	75.302	21476.6	75.297	31577.4
				74.069	20790.2	75.341	21476.6	75.327	31577.4
				74.107	20725.2	75.383	21476.6	75.412	31610.4
				74.154	20757.9	75.412	21476.6	75.463	31578
				74.22	20725	75.454	21476.6	75.52	31643.3
				74.26	20790.7	75.527	21509.4	75.562	31642.8
				74.303	20757.5	75.564	21476.9	75.609	31610.2
				74.343	20692.7	75.592	21476.6	75.743	31642.9
				74.396	20757.5	75.63	21509.5	75.768	31642.8
				74.432	20725.1	75.672	21476.7	75.799	31675.7
				74.485	20724.7	75.769	21509.5	75.868	31643.2
				74.517	20724.7	75.795	21509.3	75.927	31610.5
				74.561	20757.5	75.843	21509.3	76.061	31675.6
				74.609	20757.4	75.879	21509.3	76.112	31643
				74.653	20757.4	75.917	21509.3	76.151	31642.8
				74.72	20757.4	75.967	21509.3	76.184	31642.8
				74.764	20757.4	76.033	21509.3	76.223	31642.8
				74.807	20757.4	76.074	21509.3	76.319	31642.8
				74.848	20725	76.118	21542.1	76.359	31675.9
				74.9	20757.7	76.162	21541.9	76.382	31675.5
				74.953	20757.4	76.25	21574.9	76.434	31675.5
				75.019	20724.8	76.276	21574.6	76.471	31643.2
				75.063	20724.7	76.337	21640.2	76.515	31642.8
				75.107	20724.7	76.369	21640	76.552	31675.8
				75.15	20758	76.411	21607.8	76.596	31642.9
				75.236	20692.3	76.489	21640.6	76.632	31642.8
				75.26	20725.4	76.528	21640	76.669	31642.8
				75.31	20692.2	76.566	21673.2	76.729	31642.8
				75.346	20692	76.592	21672.7	76.779	31610.2
				75.39	20725.2	76.645	21705.7	76.821	31643.4
				75.483	20724.7	76.734	21673.2	76.859	31642.8
				75.52	20692.1	76.775	21640.6	76.91	31642.8
				75.564	20659.4	76.828	21705.6	76.928	31610.4
				75.618	20692.5	76.867	21705.4	76.993	31577.5
				75.659	20692	76.901	21705.4	77.035	31642.8
				75.755	20692	76.996	21738.2	77.079	31577.6
				75.799	20692	77.035	21705.4	77.118	31577.4
				75.836	20659.4	77.082	21705.4	77.162	31643
				75.88	20659.3	77.118	21738.6	77.207	31578
				75.988	20692.1	77.177	21672.9	77.228	31610.6
				76.027	20692	77.311	21738.6	77.263	31577.8
				76.065	20659.9	77.337	21771.1	77.303	31610.7
				76.107	20627	77.393	21705.6	77.371	31610.1
				76.145	20659.7	77.452	21738.2	77.431	31578
				76.249	20659.3	77.508	21738.1	77.479	31577.4
				76.29	20626.9	77.616	21771.4	77.541	31544.8
				76.325	20626.7	77.661	21738.4	77.571	31544.7
				76.368	20594.2	77.699	21738.1	77.627	31544.7
				76.404	20626.9	77.737	21771.2	77.684	31512.3
				76.488	20659.8	77.761	21738.7	77.721	31545.1
				76.532	20626.8	77.827	21770.9	77.749	31512.4
				76.593	20659.6	77.872	21738.7	77.789	31512
				76.629	20659.3	77.916	21771.3	77.882	31512
				76.667	20659.3	77.965	21803.9	77.925	31512
				76.703	20659.3	78.008	21803.5	77.962	31577.6
				76.752	20626.7	78.119	21771.2	77.987	31577.4
				76.789	20660	78.163	21803.5	78.021	31577.4
				76.831	20659.3	78.202	21836.4	78.12	31544.8
				76.868	20659.3	78.242	21836.1	78.164	31544.7
				76.937	20692.5	78.281	21836.1	78.22	31610.6
				76.977	20659.5	78.344	21836.1	78.252	31610.1
				77.017	20692.1	78.374	21803.8	78.293	31643.1
				77.058	20724.7	78.418	21771.1	78.367	31610.6
				77.097	20692.6	78.465	21804	78.405	31643.3
				77.186	20758	78.505	21803.5	78.441	31676.1
				77.212	20725.3	78.581	21803.5	78.467	31675.5
				77.263	20757.9	78.604	21803.5	78.5	31675.5
				77.295	20790.2	78.653	21771.3	78.54	31675.5
				77.342	20790.1	78.69	21803.9	78.591	31741.4
				77.431	20823	78.734	21771.3	78.64	31708.5
				77.463	20790.2	78.821	21804.1	78.67	31708.2
				77.51	20790.1	78.838	21803.5	78.712	31773.7
				77.559	20823.3	78.875	21771.2	78.774	31806.5
				77.602	20822.8	78.921	21803.7	78.833	31806.2
				77.674	20790.6	78.965	21771.4	78.881	31839.2
				77.713	20823.2	79.041	21770.8	78.94	31838.9
				77.758	20757.5	79.067	21770.8	79.002	31871.6
				77.796	20823	79.128	21738.3	79.058	31839.1
				77.842	20822.8	79.166	21771	79.102	31838.9
				77.938	20856	79.223	21770.8	79.147	31806.5
				77.991	20823.2	79.303	21738.5	79.17	31839.1
				78.014	20856	79.342	21738.1	79.219	31838.9
				78.063	20822.8	79.38	21738.1	79.322	31871.7
				78.106	20822.8	79.403	21738.1	79.365	31871.6
				78.176	20822.8	79.451	21770.8	79.404	31871.6
				78.215	20855.8	79.574	21738.2	79.442	31904.5
				78.259	20855.5	79.602	21771.3	79.468	31872.1
				78.297	20855.5	79.646	21770.8	79.553	31871.6
				78.34	20822.9	79.695	21770.8	79.603	31904.4
				78.377	20822.8	79.731	21738.5	79.654	31871.8
				78.436	20822.8	79.804	21771.2	79.699	31904.9
				78.467	20856.1	79.84	21770.8	79.735	31904.3
				78.511	20823.1	79.866	21770.8	79.775	31904.3
				78.56	20822.8	79.911	21738.4	79.825	31904.3
				78.6	20855.7	79.95	21738.1	79.878	31872.2
				78.659	20855.5	80.037	21771.2	79.91	31904.7
				78.698	20888.4	80.064	21738.4	79.954	31904.3
				78.745	20855.6	80.104	21738.1	80	31904.3
				78.784	20888.3	80.171	21770.9	80.056	31904.3
				78.828	20921.2	80.215	21738.4	80.1	31904.3
				78.896	20888.3	80.3	21770.9	80.139	31904.3
				78.939	20921	80.344	21803.8	80.185	31937.5
				78.992	20888.3	80.392	21836.3	80.224	31937
				79.015	20888.2	80.444	21804	80.268	31904.6
				79.064	20888.2	80.507	21869.1	80.309	31937.3
				79.117	20855.6	80.555	21836.6	80.353	31904.3
				79.161	20823.2	80.616	21869.4	80.405	31904.3
				79.2	20856	80.673	21868.8	80.443	31904.3
				79.243	20823.1	80.73	21901.7	80.497	31904.3
				79.28	20855.7	80.756	21901.5	80.564	31904.3
				79.372	20823.2	80.854	21901.5	80.613	31872.1
				79.415	20855.7	80.907	21901.5	80.657	31871.6
				79.452	20855.5	80.946	21901.5	80.688	31871.6
				79.495	20823.3	80.986	21901.5	80.752	31871.6
				79.534	20856.1	81.012	21934.4	80.818	31871.6
				79.612	20790.7	81.129	21934.2	80.878	31839.1
				79.656	20823.1	81.167	21967	80.916	31871.6
				79.694	20822.8	81.194	21966.9	80.941	31839.3
				79.738	20790.5	81.229	21966.9	80.992	31838.9
				79.781	20823	81.278	21934.3	81.045	31838.9
				79.863	20790.7	81.361	21967.5	81.089	31838.9
				79.914	20823.3	81.387	21966.9	81.138	31774.1
				79.955	20790.6	81.437	21934.4	81.172	31773.5
				79.997	20790.1	81.469	21934.2	81.237	31806.5
				80.037	20790.1	81.513	21934.2	81.304	31839.3
				80.127	20757.6	81.563	21966.9	81.354	31774
				80.153	20790.5	81.629	21966.9	81.387	31839.4
				80.198	20757.6	81.669	21934.7	81.431	31806.3
				80.237	20757.4	81.707	21934.2	81.494	31806.2
				80.267	20757.4	81.758	21966.9	81.543	31806.2
				80.311	20757.4	81.795	21966.9	81.578	31806.2
				80.356	20757.4	81.866	21966.9	81.604	31774.1
				80.395	20790.3	81.91	21966.9	81.671	31773.5
				80.434	20757.9	81.949	21966.9	81.707	31708.4
				80.472	20757.4	82	22000	81.749	31741.4
				80.527	20757.4	82.051	21999.6	81.803	31740.9
				80.564	20790.4	82.174	21999.6	81.821	31740.9
				80.6	20790.1	82.23	21999.6	81.851	31740.9
				80.626	20790.1	82.273	22032.3	81.881	31773.7
				80.672	20757.6	82.305	21967.5	81.995	31741.4
				80.723	20790.3	82.421	21999.9	82.038	31740.9
				80.765	20757.7	82.47	21999.6	82.062	31740.9
				80.807	20757.4	82.51	21967	82.115	31740.9
				80.838	20790.4	82.556	21966.9	82.165	31708.5
				80.897	20790.1	82.597	21966.9	82.208	31741.5
				80.983	20823.1	82.69	21934.4	82.245	31708.6
				81.005	20790.5	82.714	21966.9	82.283	31708.2
				81.038	20790.1	82.764	21966.9	82.393	31021.8
				81.082	20856	82.796	21901.6	82.442	30956.9
				81.124	20822.8	82.838	21934.8	82.479	30924.2
				81.219	20856.1	82.924	21934.2	82.517	30858.8
				81.251	20888.5	82.975	21967.5	82.543	30825.9
				81.287	20888.2	83.001	21966.9	82.601	30793
				81.331	20888.2	83.046	21934.6	82.664	30695.3
				81.37	20888.2	83.1	21902	82.706	30662.7
				81.44	20920.9	83.211	21901.5	82.763	30335.4
				81.482	20920.9	83.253	21901.5	82.781	30270.2
				81.525	20888.2	83.282	21901.5	82.841	29877.6
				81.576	20888.2	83.326	21901.5	82.914	29551.3
				81.601	20921.4	83.374	21901.5	82.95	29256.6
				81.719	20920.9	83.448	21901.5	82.982	29093.5
				81.759	20953.8	83.492	21901.5	83.052	28832.2
				81.798	20921.3	83.537	21901.5	83.184	28276.4
				81.851	20954.2	83.576	21901.5	83.217	28145.5
				81.923	20921.1	83.608	21869.3	83.259	27949.5
				82.02	20954	83.673	21868.8	83.293	27851.2
				82.058	20953.5	83.722	21836.6	83.365	27426.5
				82.098	20986.3	83.758	21836.1	83.47	25464.9
				82.121	20986.2	83.795	21836.1	83.5	25236.3
				82.174	20954.2	83.831	21868.9	83.546	24778.2
				82.226	20953.5	83.921	21803.5	83.603	24385.9
				82.263	20953.5	83.945	21803.5	83.629	22620.8
				82.302	20953.5	83.974	21803.5
				82.353	20953.5	84.008	21803.5
				82.391	20953.5	84.042	21803.5
				82.49	20986.8	84.108	21771.2
				82.531	20953.9	84.15	21770.8
				82.573	20986.3	84.194	21738.7
				82.614	20953.8	84.23	21738.1
				82.673	21019.1	84.268	21770.8
				82.756	20986.4	84.309	21738.5
				82.795	21018.9	84.361	21738.1
				82.852	21018.9	84.418	21705.8
				82.9	20986.9	84.473	21640.6
				82.944	21019.3	84.529	21607.5
				83.007	20986.5	84.617	21444
				83.059	21019.6	84.64	21411.4
				83.092	20986.8	84.691	16867.4
				83.131	20986.2
				83.175	20986.2
				83.227	20986.2
				83.264	20986.2
				83.303	20986.2
				83.354	21019.4
				83.391	20953.6
				83.486	20953.5
				83.527	20953.5
				83.577	20953.5
				83.601	20953.5
				83.674	20986.5
				83.713	20986.2
				83.756	20986.2
				83.793	20954.2
				83.837	20953.5
				83.926	20986.6
				83.952	20953.7
				84.003	20920.9
				84.042	20953.7
				84.086	20953.5
				84.122	20920.9
				84.181	20920.9
				84.229	20920.9
				84.255	20888.6
				84.301	20888.2
				84.342	20921
				84.389	20855.8
				84.415	20920.9
				84.475	20855.5
				84.523	20888.5
				84.565	20921.4
				84.661	20888.7
				84.692	20888.2
				84.733	20888.2
				84.789	20855.6
				84.841	20855.5
				84.947	20822.9
				84.983	20822.8
				85.027	20855.8
				85.064	20855.5
				85.107	20855.5
				85.187	20888.5
				85.226	20920.9
				85.27	20920.9
				85.306	20920.9
				85.344	20920.9
				85.384	20920.9
				85.437	20920.9
				85.478	20920.9
				85.52	20986.6
				85.583	20986.2
				85.675	20986.2
				85.701	20954
				85.754	20986.2
				85.793	20986.2
				85.833	20953.7
				85.897	21019.2
				85.95	21018.9
				85.992	21052.1
				86.049	21019.4
				86.151	21018.9
				86.197	20986.6
				86.244	21019.2
				86.284	21052.2
				86.327	21019.4
				86.369	21018.9
				86.439	21018.9
				86.478	21018.9
				86.522	21051.8
				86.559	20986.5
				86.605	21019
				86.674	21052
				86.713	21051.6
				86.76	21084.9
				86.797	21052
				86.843	21051.6
				86.91	21084.5
				86.951	21052.2
				86.984	21051.6
				87.04	21084.5
				87.093	21051.9
				87.203	21018.9
				87.246	21084.6
				87.287	21051.8
				87.34	21051.6
				87.39	21051.6
				87.503	21051.6
				87.529	21051.6
				87.574	21051.6
				87.616	21051.6
				87.646	21019.3
				87.704	21018.9
				87.768	21018.9
				87.809	20986.5
				87.85	20986.2
				87.895	20986.2
				88.006	20986.2
				88.045	20953.8
				88.089	20986.8
				88.128	20986.2
				88.166	20986.2
				88.196	20953.6
				88.242	20953.5
				88.273	20953.5
				88.318	20953.5
				88.361	20953.5
				88.447	20953.5
				88.478	20986.5
				88.521	20921.3
				88.564	20953.9
				88.643	20921.2
				88.679	20953.9
				88.72	20921.1
				88.756	20888.8
				88.798	20888.2
				88.888	20823.3
				88.925	20888.5
				88.956	20888.2
				88.992	20855.6
				89.034	20855.5
				89.115	20888.6
				89.152	20888.2
				89.194	20921
				89.232	20888.5
				89.275	20920.9
				89.38	20920.9
				89.43	20953.6
				89.455	20921.3
				89.495	20920.9
				89.547	20953.9
				89.667	20986.4
				89.706	20954.2
				89.763	21019.4
				89.818	21018.9
				89.861	20986.8
				89.933	21019.6
				89.975	21052.1
				90.019	21051.6
				90.06	21051.6
				90.098	21051.6
				90.153	21051.6
				90.22	21019
				90.266	21018.9
				90.311	21051.8
				90.355	21019.5
				90.451	21051.7
				90.483	21019.6
				90.527	21051.7
				90.586	21051.6
				90.612	21051.6
				90.66	21084.9
				90.758	21051.9
				90.81	21084.5
				90.867	21052
				90.908	21084.8
				90.95	21084.3
				91.019	21084.3
				91.058	21051.7
				91.102	21051.6
				91.141	21084.4
				91.188	21084.3
				91.27	21117.2
				91.309	21084.7
				91.356	21052
				91.395	21084.7
				91.438	21084.3
				91.511	21084.3
				91.547	21051.8
				91.591	21051.6
				91.63	21084.3
				91.674	21084.3
				91.723	21084.3
				91.761	21052.2
				91.784	21051.6
				91.833	21051.6
				91.87	21019.5
				91.963	21052.2
				92.006	21051.6
				92.044	21019.5
				92.088	21018.9
				92.168	21018.9
				92.207	20986.4
				92.253	21019.3
				92.289	21018.9
				92.333	20986.4
				92.416	21018.9
				92.454	20986.3
				92.498	20986.2
				92.542	21019.3
				92.583	20986.5
				92.67	20954
				92.699	20953.5
				92.743	20986.7
				92.789	20953.6
				92.827	20953.5
				92.915	20953.5
				92.958	20953.5
				92.995	20921.4
				93.037	20953.8
				93.074	20953.5
				93.117	20921.2
				93.166	20920.9
				93.209	20920.9
				93.246	20920.9
				93.289	20953.6
				93.327	20953.5
				93.394	20953.5
				93.438	20953.5
				93.474	20986.6
				93.519	20953.9
				93.555	20986.4
				93.637	20986.2
				93.674	20986.2
				93.698	20986.2
				93.745	20986.2
				93.787	21019.5
				93.898	21018.9
				93.942	21084.8
				93.981	21051.7
				94.027	21084.8
				94.083	21117.2
				94.185	21117
				94.224	21084.9
				94.271	21084.3
				94.309	21084.3
				94.353	21084.3
				94.439	21117.4
				94.477	21084.4
				94.521	21084.3
				94.56	21084.3
				94.604	21084.3
				94.662	21117.1
				94.706	21084.4
				94.757	21084.3
				94.798	21084.3
				94.849	21117.2
				94.874	21051.7
				94.922	21084.4
				94.964	21084.3
				94.996	21084.3
				95.04	21117.4
				95.103	21084.8
				95.155	21052.1
				95.199	21084.7
				95.238	21117.6
				95.33	21117
				95.376	21117
				95.424	21150
				95.465	21084.4
				95.525	21084.3
				95.617	21084.3
				95.634	21084.3
				95.668	21084.3
				95.71	21084.3
				95.767	21084.3
				95.829	21084.3
				95.878	21051.6
				95.918	21084.7
				95.957	21051.8
				96.014	21051.6
				96.107	21019.5
				96.15	21051.9
				96.193	21019.4
				96.241	21051.9
				96.283	21051.6
				96.312	21051.6
				96.359	21019
				96.407	21051.6
				96.447	21019.2
				96.5	21018.9
				96.557	21018.9
				96.627	21018.9
				96.687	21052.2
				96.748	21019.4
				96.784	21018.9
				96.839	20986.7
				96.905	21019.2
				96.941	20986.2
				96.984	20954.2
				97.02	20986.9
				97.061	20986.2
				97.139	20986.2
				97.176	20954.1
				97.219	20986.3
				97.255	20954.1
				97.298	20953.5
				97.347	20953.5
				97.39	20953.5
				97.427	20953.5
				97.466	20953.5
				97.489	20986.5
				97.576	20986.2
				97.613	20986.2
				97.637	20953.7
				97.684	20953.5
				97.726	20986.6
				97.776	20986.2
				97.8	20986.2
				97.847	21051.8
				97.889	21019.1
				97.921	20986.3
				97.991	21052.2
				98.044	21051.6
				98.083	21051.6
				98.116	21051.6
				98.155	21051.6
				98.202	21051.6
				98.253	21051.6
				98.294	21051.6
				98.319	21051.6
				98.37	21051.6
				98.428	21019.3
				98.475	21051.6
				98.522	21019
				98.565	21018.9
				98.617	21052
				98.665	21051.6
				98.725	21051.6
				98.768	21019.4
				98.808	21051.8
				98.857	21051.6
				98.912	21019.5
				98.956	21051.7
				98.993	21019.4
				99.04	21018.9
				99.095	21052.1
				99.157	21019.5
				99.218	21018.9
				99.249	21052.2
				99.295	21019
				99.34	21052.1
				99.399	21051.6
				99.432	21019.6
				99.476	21051.7
				99.525	21019.5
				99.567	21018.9
				99.659	21052.1
				99.688	21019.5
				99.729	21018.9
				99.786	20986.4
				99.831	20986.2
				99.924	20953.8
				99.968	20986.7
				100.004	20953.7
				100.048	20953.5
				100.091	20953.5
				100.149	20953.5
				100.207	20921.2
				100.251	20888.5
				100.306	20953.7
[truncated: 200 more rows]
