# Supplementary material for: Ecological membrane for slope engineering based on red bed soil
Source: PLoS One. 2023 Jun 8;18(6):e0286949. doi: 10.1371/journal.pone.0286949 (PMC10249822; doi:10.1371/journal.pone.0286949)
Supplement: S3 File — (XLSX) [file pone.0286949.s003.xlsx]

## Sheet: Sheet1
		sampile	Maximum load	Fracture deformation	Elongation at break	Shear strength	Young's Elastic Modulus	Breaking strength
	unit		N	mm	mm	kPa	kPa	kPa
		CK	24.91	179.42	183.87	6.92	1254.35	8140.1
		1	31.73	132.34	110.28	8.81	2663.62	11343.1
		2	33.05	101.63	84.69	9.18	3613.19	16867.5
		3	47.91	100.36	83.63	13.31	5304.08	22620.8
		4	36.48	58.17	48.48	10.13	6968.29	20627
		5	34.72	29.04	24.2	9.64	13281.6	14481.8
