# Supplementary material for: Ecological membrane for slope engineering based on red bed soil
Source: PLoS One. 2023 Jun 8;18(6):e0286949. doi: 10.1371/journal.pone.0286949 (PMC10249822; doi:10.1371/journal.pone.0286949)
Supplement: S4 File — (XLSX) [file pone.0286949.s004.xlsx]

## Sheet: Sheet1
		Deformation	Peel force	Deformation	Peel force	Deformation	Peel force	Deformation	Peel force	Deformation	Peel force	Deformation	Peel force
		mm	N	mm	N	mm	N	mm	N	mm	N	mm	N
			sample CK		sample 1		sample 2		sample 3		sample 4		sample 5
		0	0	0	0	0	0	0	0	0	0	0	0
		0.005	0.608	0.048	0.638	0.033	0.873	0.017	0.608	0.012	0.54	0.025	0.501
		0.054	0.824	0.095	0.794	0.182	1.5	0.065	0.922	0.043	0.55	0.071	0.657
		0.098	0.991	0.14	0.903	0.228	2.158	0.096	1.423	0.099	0.56	0.14	0.736
		0.205	1.08	0.171	1.011	0.273	2.845	0.306	1.834	0.147	0.579	0.208	0.814
		0.261	1.148	0.23	1.128	0.301	3.247	0.357	2.177	0.197	0.589	0.239	0.903
		0.318	1.217	0.278	1.236	0.343	3.452	0.408	2.462	0.247	0.598	0.315	0.991
		0.366	1.275	0.32	1.344	0.425	3.639	0.447	2.766	0.295	0.609	0.382	1.099
		0.403	1.344	0.372	1.462	0.51	3.815	0.5	2.903	0.344	0.618	0.427	1.187
		0.476	1.383	0.431	1.589	0.554	3.982	0.557	3.031	0.403	0.648	0.481	1.275
		0.554	1.442	0.481	1.707	0.599	4.159	0.619	3.138	0.431	0.647	0.537	1.364
		0.602	1.491	0.543	1.854	0.673	4.315	0.664	3.246	0.486	0.647	0.601	1.442
		0.649	1.53	0.574	1.991	0.785	4.423	0.695	3.345	0.534	0.658	0.705	1.52
		0.703	1.57	0.632	2.118	0.808	4.531	0.77	3.423	0.59	0.687	0.774	1.589
		0.78	1.619	0.698	2.276	0.853	4.629	0.815	3.511	0.621	0.686	0.824	1.658
		0.833	1.658	0.768	2.443	0.9	4.718	0.867	3.61	0.673	0.716	0.871	1.736
		0.877	1.697	0.833	2.609	0.961	4.796	0.926	3.727	0.72	0.726	0.92	1.814
		0.929	1.736	0.883	2.786	1.068	4.885	0.978	3.816	0.766	0.736	0.967	1.893
		0.973	1.785	0.97	2.981	1.117	4.973	1.041	3.903	0.827	0.735	1.013	1.971
		1.061	1.815	1.016	3.168	1.178	5.041	1.103	3.962	0.892	0.746	1.063	2.041
		1.088	1.854	1.071	3.345	1.249	5.139	1.172	4.002	0.943	0.755	1.141	2.089
		1.13	1.874	1.116	3.531	1.411	5.208	1.215	3.992	0.993	0.755	1.207	2.139
		1.179	1.903	1.156	3.697	1.463	5.286	1.282	3.943	1.047	0.775	1.294	2.168
		1.229	1.933	1.21	3.855	1.539	5.345	1.348	3.854	1.094	0.785	1.325	2.197
		1.336	1.962	1.238	3.982	1.57	5.414	1.392	3.756	1.154	0.795	1.37	2.216
		1.372	2.001	1.297	4.109	1.629	5.472	1.437	3.658	1.21	0.794	1.407	2.236
		1.424	2.041	1.358	4.217	1.769	5.522	1.468	3.551	1.286	0.815	1.459	2.247
		1.482	2.08	1.404	4.375	1.816	5.561	1.536	3.472	1.333	0.814	1.518	2.246
		1.532	2.109	1.457	4.512	1.868	5.63	1.564	3.403	1.383	0.824	1.57	2.246
		1.693	2.139	1.504	4.649	1.94	5.679	1.632	3.374	1.448	0.834	1.654	2.246
		1.736	2.177	1.549	4.806	1.96	5.728	1.691	3.345	1.494	0.834	1.698	2.246
		1.788	2.227	1.577	4.953	2.041	5.767	1.726	3.344	1.544	0.834	1.758	2.256
		1.83	2.256	1.634	5.051	2.135	5.816	1.775	3.344	1.606	0.864	1.805	2.276
		1.882	2.295	1.681	5.159	2.186	5.836	1.828	3.374	1.656	0.863	1.853	2.295
		1.991	2.324	1.73	5.296	2.25	5.865	1.895	3.384	1.719	0.873	1.884	2.325
		2.034	2.364	1.777	5.404	2.307	5.904	1.947	3.403	1.767	0.883	1.96	2.334
		2.084	2.393	1.823	5.512	2.43	5.943	1.994	3.413	1.836	0.893	2.006	2.354
		2.127	2.422	1.871	5.649	2.492	5.993	2.062	3.443	1.898	0.892	2.075	2.354
		2.172	2.462	1.909	5.787	2.545	6.042	2.112	3.452	1.952	0.892	2.162	2.354
		2.266	2.491	1.958	5.894	2.599	6.081	2.177	3.462	2.017	0.903	2.224	2.334
		2.325	2.521	2.014	6.032	2.647	6.11	2.238	3.472	2.069	0.912	2.292	2.334
		2.418	2.57	2.062	6.169	2.72	6.139	2.3	3.482	2.129	0.922	2.353	2.315
		2.478	2.609	2.098	6.316	2.813	6.179	2.379	3.492	2.16	0.922	2.376	2.305
		2.588	2.658	2.148	6.463	2.877	6.218	2.447	3.502	2.239	0.932	2.415	2.305
		2.64	2.707	2.205	6.62	2.956	6.247	2.534	3.531	2.286	0.932	2.47	2.315
		2.685	2.737	2.253	6.767	3.003	6.287	2.596	3.55	2.342	0.942	2.529	2.314
		2.728	2.766	2.32	6.915	3.136	6.306	2.664	3.58	2.404	0.952	2.593	2.334
		2.759	2.806	2.382	7.081	3.183	6.335	2.716	3.619	2.456	0.962	2.629	2.355
		2.931	2.845	2.45	7.238	3.228	6.365	2.765	3.658	2.511	0.972	2.682	2.374
		2.975	2.894	2.545	7.414	3.257	6.395	2.827	3.688	2.567	0.971	2.74	2.393
		3.028	2.933	2.604	7.591	3.302	6.414	2.857	3.727	2.624	0.981	2.804	2.413
		3.074	2.982	2.635	7.757	3.433	6.434	2.905	3.766	2.674	0.981	2.852	2.433
		3.119	3.021	2.7	7.915	3.461	6.443	2.955	3.786	2.734	0.981	2.899	2.452
		3.2	3.05	2.744	8.072	3.521	6.454	3.006	3.805	2.765	0.981	2.956	2.472
		3.299	3.089	2.801	8.209	3.564	6.463	3.054	3.815	2.823	0.981	3.018	2.482
		3.349	3.119	2.86	8.356	3.609	6.473	3.113	3.805	2.888	0.981	3.071	2.491
		3.408	3.139	2.902	8.483	3.654	6.483	3.161	3.805	2.941	0.971	3.125	2.491
		3.459	3.168	2.933	8.591	3.721	6.493	3.2	3.805	2.987	0.961	3.163	2.491
		3.613	3.198	2.99	8.699	3.772	6.512	3.252	3.805	3.04	0.972	3.208	2.491
		3.664	3.227	3.032	8.807	3.81	6.531	3.321	3.805	3.085	0.981	3.268	2.491
		3.699	3.257	3.076	8.866	3.856	6.552	3.357	3.805	3.139	0.971	3.324	2.481
		3.755	3.296	3.103	8.945	3.979	6.581	3.395	3.826	3.183	0.981	3.374	2.462
		3.814	3.335	3.158	9.022	4.032	6.62	3.456	3.835	3.239	0.991	3.442	2.423
		3.949	3.354	3.203	9.062	4.1	6.64	3.505	3.834	3.298	0.981	3.473	2.384
		3.994	3.393	3.262	9.101	4.128	6.66	3.571	3.845	3.352	0.981	3.523	2.334
		4.049	3.423	3.305	9.14	4.174	6.669	3.623	3.844	3.397	0.991	3.588	2.286
		4.094	3.443	3.363	9.14	4.247	6.688	3.682	3.825	3.481	0.99	3.658	2.256
		4.163	3.462	3.42	9.13	4.326	6.688	3.735	3.815	3.566	1	3.703	2.236
		4.323	3.502	3.464	9.101	4.391	6.699	3.789	3.815	3.616	1.01	3.751	2.216
		4.354	3.521	3.492	9.052	4.435	6.718	3.845	3.806	3.667	1.001	3.789	2.207
		4.43	3.56	3.549	8.993	4.508	6.728	3.901	3.796	3.727	0.991	3.842	2.197
		4.5	3.6	3.608	8.915	4.64	6.748	3.951	3.805	3.758	0.99	3.912	2.197
		4.545	3.628	3.659	8.807	4.689	6.767	3.988	3.795	3.816	0.99	3.993	2.197
		4.72	3.639	3.723	8.679	4.739	6.796	4.044	3.786	3.865	1.001	4.038	2.217
		4.772	3.658	3.785	8.523	4.79	6.826	4.101	3.776	3.929	1.02	4.069	2.227
		4.828	3.678	3.834	8.307	4.834	6.845	4.151	3.766	3.96	1.031	4.123	2.237
		4.908	3.707	3.901	8.081	4.987	6.875	4.19	3.757	4.036	1.04	4.171	2.265
		4.958	3.737	3.931	7.836	5.031	6.885	4.243	3.756	4.095	1.05	4.219	2.276
		5.096	3.776	3.969	7.601	5.09	6.904	4.297	3.747	4.14	1.06	4.266	2.295
		5.152	3.815	4.035	7.375	5.127	6.914	4.347	3.746	4.171	1.069	4.326	2.305
		5.209	3.855	4.087	7.13	5.171	6.914	4.382	3.727	4.232	1.08	4.354	2.334
		5.259	3.884	4.139	6.865	5.262	6.905	4.435	3.707	4.275	1.089	4.398	2.354
		5.298	3.904	4.185	6.61	5.354	6.933	4.489	3.678	4.328	1.099	4.45	2.373
		5.382	3.913	4.252	6.335	5.413	6.953	4.537	3.639	4.371	1.098	4.516	2.393
		5.439	3.923	4.302	6.08	5.442	6.983	4.596	3.599	4.421	1.109	4.539	2.413
		5.486	3.923	4.353	5.884	5.479	7.013	4.64	3.57	4.464	1.108	4.575	2.404
		5.537	3.933	4.413	5.757	5.559	7.052	4.697	3.521	4.517	1.119	4.634	2.383
		5.582	3.943	4.475	5.689	5.638	7.081	4.741	3.492	4.561	1.129	4.708	2.364
		5.712	3.972	4.539	5.639	5.68	7.11	4.801	3.463	4.613	1.138	4.778	2.345
		5.757	3.992	4.593	5.571	5.739	7.13	4.829	3.433	4.657	1.148	4.823	2.325
		5.808	4.002	4.665	5.522	5.801	7.169	4.89	3.393	4.71	1.157	4.851	2.305
		5.855	4.021	4.727	5.473	5.956	7.189	4.956	3.384	4.753	1.167	4.904	2.305
		5.905	4.05	4.772	5.414	5.987	7.188	5.009	3.364	4.806	1.167	4.972	2.305
		6.047	4.07	4.82	5.375	6.04	7.208	5.077	3.354	4.852	1.177	5.018	2.295
		6.1	4.09	4.882	5.374	6.094	7.238	5.101	3.345	4.921	1.177	5.046	2.305
		6.147	4.129	4.958	5.384	6.142	7.237	5.136	3.335	4.964	1.177	5.107	2.315
		6.199	4.149	4.997	5.404	6.192	7.267	5.191	3.325	5.017	1.187	5.153	2.314
		6.246	4.169	5.05	5.414	6.272	7.287	5.251	3.296	5.082	1.206	5.199	2.325
		6.414	4.168	5.107	5.443	6.336	7.307	5.326	3.286	5.147	1.217	5.242	2.354
		6.457	4.188	5.157	5.483	6.381	7.297	5.394	3.276	5.216	1.216	5.299	2.373
		6.502	4.208	5.195	5.522	6.435	7.336	5.458	3.286	5.259	1.226	5.341	2.384
		6.548	4.218	5.248	5.532	6.581	7.355	5.504	3.285	5.327	1.217	5.385	2.413
		6.621	4.237	5.324	5.581	6.634	7.355	5.54	3.296	5.374	1.216	5.444	2.433
		6.73	4.266	5.371	5.619	6.68	7.375	5.59	3.286	5.422	1.216	5.531	2.442
		6.783	4.286	5.416	5.668	6.725	7.395	5.664	3.276	5.481	1.216	5.58	2.452
		6.826	4.296	5.447	5.728	6.772	7.405	5.721	3.246	5.524	1.216	5.638	2.462
		6.877	4.306	5.496	5.777	6.879	7.395	5.771	3.197	5.582	1.227	5.687	2.491
		6.986	4.335	5.554	5.825	6.924	7.404	5.815	3.148	5.627	1.237	5.731	2.501
		7.036	4.335	5.614	5.885	6.955	7.414	5.894	3.09	5.676	1.236	5.78	2.511
		7.085	4.345	5.669	5.943	7.005	7.434	5.953	3.03	5.734	1.246	5.842	2.531
		7.14	4.344	5.721	5.973	7.053	7.443	5.996	2.982	5.799	1.256	5.891	2.55
		7.217	4.355	5.765	6.051	7.132	7.473	6.054	2.943	5.835	1.255	5.946	2.55
		7.259	4.345	5.825	6.1	7.219	7.483	6.105	2.903	5.884	1.255	5.99	2.55
		7.287	4.364	5.872	6.149	7.273	7.503	6.154	2.873	5.942	1.255	6.064	2.55
		7.346	4.364	5.951	6.198	7.318	7.513	6.209	2.855	5.988	1.266	6.109	2.54
		7.391	4.374	6.019	6.266	7.349	7.522	6.255	2.825	6.024	1.265	6.151	2.54
		7.487	4.394	6.089	6.336	7.501	7.542	6.291	2.805	6.074	1.276	6.182	2.531
		7.54	4.414	6.134	6.414	7.563	7.552	6.344	2.795	6.128	1.285	6.23	2.53
		7.598	4.433	6.229	6.473	7.601	7.562	6.398	2.766	6.178	1.295	6.277	2.53
		7.68	4.462	6.283	6.542	7.655	7.571	6.446	2.756	6.224	1.294	6.325	2.511
		7.731	4.482	6.339	6.591	7.723	7.591	6.527	2.746	6.274	1.294	6.39	2.501
		7.874	4.512	6.386	6.6	7.902	7.611	6.59	2.756	6.32	1.294	6.449	2.492
		7.927	4.531	6.431	6.591	7.933	7.63	6.653	2.756	6.37	1.286	6.494	2.482
		7.972	4.561	6.474	6.561	8.001	7.649	6.698	2.756	6.417	1.285	6.547	2.481
		8.032	4.58	6.536	6.522	8.024	7.659	6.729	2.747	6.466	1.285	6.59	2.481
		8.075	4.6	6.581	6.492	8.063	7.669	6.784	2.736	6.513	1.285	6.643	2.481
		8.238	4.629	6.657	6.483	8.197	7.669	6.848	2.708	6.563	1.276	6.69	2.481
		8.305	4.639	6.685	6.502	8.248	7.669	6.909	2.688	6.598	1.285	6.735	2.462
		8.356	4.659	6.746	6.512	8.301	7.669	6.94	2.658	6.651	1.285	6.781	2.443
		8.417	4.689	6.781	6.551	8.358	7.669	7	2.629	6.707	1.295	6.842	2.433
		8.448	4.708	6.831	6.571	8.409	7.659	7.062	2.609	6.755	1.305	6.89	2.413
		8.592	4.697	6.899	6.561	8.519	7.65	7.13	2.599	6.823	1.314	6.944	2.412
		8.63	4.708	6.919	6.561	8.578	7.659	7.194	2.589	6.893	1.324	6.991	2.423
		8.676	4.718	6.995	6.571	8.602	7.669	7.225	2.589	6.94	1.315	7.062	2.433
		8.732	4.698	7.047	6.57	8.637	7.669	7.293	2.589	6.997	1.314	7.101	2.452
		8.778	4.717	7.099	6.581	8.69	7.689	7.349	2.589	7.048	1.314	7.157	2.482
		8.912	4.737	7.144	6.59	8.833	7.698	7.404	2.579	7.106	1.314	7.214	2.501
		8.962	4.746	7.199	6.6	8.886	7.709	7.452	2.57	7.158	1.304	7.264	2.511
		9.011	4.757	7.303	6.6	8.917	7.708	7.514	2.58	7.219	1.304	7.335	2.53
		9.061	4.777	7.326	6.61	8.977	7.708	7.545	2.55	7.265	1.304	7.39	2.541
		9.129	4.776	7.391	6.61	9.036	7.718	7.624	2.54	7.345	1.315	7.424	2.56
		9.291	4.796	7.461	6.62	9.154	7.718	7.671	2.531	7.399	1.314	7.481	2.57
		9.343	4.806	7.522	6.64	9.204	7.728	7.715	2.521	7.455	1.325	7.56	2.569
		9.39	4.805	7.56	6.678	9.252	7.728	7.75	2.511	7.534	1.324	7.616	2.56
		9.427	4.825	7.613	6.708	9.3	7.738	7.81	2.521	7.601	1.334	7.68	2.56
		9.474	4.836	7.669	6.768	9.367	7.758	7.855	2.52	7.669	1.334	7.736	2.55
		9.526	4.825	7.717	6.836	9.461	7.777	7.902	2.511	7.745	1.344	7.79	2.54
		9.573	4.825	7.753	6.904	9.512	7.777	7.93	2.502	7.792	1.334	7.827	2.521
		9.626	4.835	7.805	6.973	9.562	7.796	8.009	2.501	7.844	1.334	7.896	2.511
		9.692	4.845	7.878	7.062	9.613	7.806	8.052	2.492	7.891	1.324	7.948	2.492
		9.733	4.855	7.937	7.13	9.655	7.816	8.1	2.491	7.944	1.324	8.013	2.482
		9.894	4.854	7.989	7.198	9.717	7.816	8.131	2.502	7.99	1.335	8.063	2.472
		9.958	4.875	8.068	7.277	9.793	7.826	8.187	2.501	8.043	1.344	8.1	2.471
		9.994	4.884	8.124	7.365	9.86	7.836	8.235	2.511	8.089	1.354	8.156	2.492
		10.049	4.894	8.169	7.434	9.925	7.836	8.274	2.521	8.158	1.353	8.225	2.491
		10.108	4.894	8.197	7.483	9.969	7.846	8.327	2.531	8.197	1.353	8.248	2.481
		10.22	4.894	8.243	7.512	10.018	7.855	8.406	2.541	8.249	1.353	8.297	2.492
		10.251	4.884	8.31	7.523	10.049	7.855	8.45	2.55	8.307	1.344	8.353	2.491
		10.309	4.884	8.37	7.522	10.096	7.855	8.498	2.55	8.356	1.334	8.405	2.501
		10.355	4.865	8.443	7.522	10.146	7.875	8.529	2.55	8.395	1.325	8.47	2.511
		10.394	4.845	8.51	7.532	10.262	7.875	8.586	2.55	8.448	1.315	8.525	2.52
		10.464	4.835	8.56	7.552	10.315	7.894	8.636	2.541	8.505	1.295	8.557	2.52
		10.535	4.825	8.614	7.572	10.358	7.904	8.675	2.55	8.555	1.275	8.606	2.52
		10.572	4.796	8.664	7.611	10.403	7.914	8.727	2.57	8.615	1.256	8.671	2.52
		10.624	4.776	8.699	7.65	10.467	7.934	8.786	2.569	8.65	1.236	8.724	2.52
		10.673	4.747	8.752	7.679	10.558	7.963	8.834	2.589	8.706	1.217	8.755	2.511
		10.768	4.698	8.82	7.728	10.611	7.973	8.873	2.619	8.754	1.207	8.806	2.502
		10.821	4.649	8.841	7.767	10.639	7.993	8.929	2.628	8.817	1.197	8.858	2.491
		10.872	4.561	8.89	7.807	10.723	8.013	8.986	2.648	8.848	1.187	8.926	2.482
		10.901	4.442	8.946	7.836	10.914	8.032	9.039	2.668	8.906	1.187	8.994	2.471
		10.968	4.247	8.994	7.865	10.96	8.042	9.075	2.678	8.955	1.177	9.047	2.462
		11.109	4.109	9.044	7.856	11.005	8.041	9.131	2.687	9.007	1.167	9.092	2.461
		11.156	3.991	9.109	7.846	11.036	8.062	9.188	2.668	9.055	1.167	9.129	2.452
		11.209	3.923	9.163	7.826	11.1	8.072	9.238	2.649	9.104	1.157	9.188	2.452
		11.272	3.894	9.216	7.797	11.199	8.071	9.277	2.629	9.154	1.157	9.238	2.442
		11.336	3.962	9.278	7.777	11.261	8.091	9.329	2.589	9.19	1.148	9.283	2.423
		11.503	4.021	9.323	7.757	11.317	8.09	9.384	2.56	9.246	1.147	9.326	2.403
		11.547	4.071	9.354	7.757	11.361	8.101	9.432	2.54	9.297	1.147	9.373	2.393
		11.592	4.119	9.405	7.748	11.409	8.1	9.469	2.511	9.346	1.138	9.43	2.384
		11.62	4.158	9.457	7.738	11.455	8.11	9.519	2.481	9.404	1.138	9.475	2.364
		11.679	4.198	9.508	7.728	11.547	8.121	9.573	2.472	9.447	1.119	9.526	2.354
		11.781	4.227	9.575	7.738	11.6	8.13	9.623	2.462	9.523	1.109	9.57	2.345
		11.809	4.246	9.638	7.748	11.646	8.14	9.658	2.442	9.567	1.099	9.623	2.354
		11.868	4.266	9.685	7.787	11.699	8.15	9.711	2.442	9.612	1.098	9.666	2.344
		11.912	4.286	9.738	7.836	11.877	8.159	9.767	2.452	9.655	1.098	9.727	2.335
		11.955	4.315	9.792	7.876	11.929	8.169	9.815	2.452	9.714	1.098	9.758	2.325
		12.008	4.325	9.824	7.904	11.964	8.169	9.872	2.452	9.759	1.109	9.81	2.324
		12.076	4.355	9.871	7.904	12.017	8.169	9.904	2.472	9.812	1.108	9.857	2.306
		12.123	4.364	9.931	7.904	12.085	8.16	9.972	2.471	9.859	1.099	9.91	2.314
		12.169	4.384	9.978	7.915	12.151	8.169	10.003	2.471	9.927	1.108	9.956	2.325
		12.227	4.403	10.031	7.925	12.231	8.159	10.052	2.462	9.987	1.108	10.032	2.335
		12.352	4.413	10.093	7.905	12.273	8.169	10.133	2.472	10.015	1.108	10.093	2.344
		12.397	4.423	10.146	7.924	12.327	8.169	10.194	2.482	10.073	1.108	10.121	2.364
		12.448	4.443	10.214	7.914	12.396	8.179	10.237	2.491	10.122	1.108	10.189	2.363
		12.494	4.462	10.245	7.934	12.427	8.179	10.282	2.501	10.183	1.099	10.24	2.383
		12.538	4.482	10.296	7.963	12.487	8.189	10.329	2.541	10.214	1.098	10.291	2.403
		12.619	4.512	10.347	8.013	12.534	8.199	10.403	2.57	10.287	1.098	10.352	2.413
		12.686	4.531	10.403	8.032	12.59	8.219	10.441	2.609	10.346	1.098	10.402	2.433
		12.731	4.551	10.454	8.072	12.636	8.238	10.493	2.639	10.427	1.098	10.447	2.442
		12.759	4.57	10.502	8.081	12.781	8.258	10.548	2.658	10.476	1.098	10.49	2.452
		12.819	4.59	10.551	8.081	12.812	8.267	10.594	2.697	10.52	1.098	10.518	2.452
		12.939	4.61	10.614	8.061	12.863	8.267	10.633	2.707	10.571	1.098	10.558	2.452
		12.967	4.63	10.642	8.052	12.914	8.278	10.682	2.717	10.614	1.098	10.597	2.452
		13.027	4.648	10.7	8.042	12.989	8.258	10.755	2.726	10.664	1.098	10.664	2.442
		13.091	4.669	10.788	8.032	13.102	8.257	10.799	2.707	10.707	1.089	10.714	2.413
		13.156	4.688	10.849	8.032	13.145	8.247	10.841	2.678	10.757	1.08	10.765	2.393
		13.237	4.708	10.887	8.013	13.198	8.228	10.869	2.658	10.818	1.059	10.808	2.364
		13.293	4.717	10.959	8.012	13.241	8.228	10.934	2.61	10.866	1.05	10.873	2.324
		13.347	4.737	11.035	7.973	13.307	8.219	10.965	2.57	10.903	1.049	10.917	2.305
		13.401	4.747	11.081	7.915	13.415	8.209	11.03	2.531	10.953	1.04	10.968	2.285
		13.498	4.766	11.129	7.855	13.468	8.208	11.058	2.482	11.007	1.03	11.011	2.275
		13.56	4.766	11.161	7.796	13.527	8.219	11.126	2.443	11.069	1.011	11.058	2.285
		13.62	4.776	11.252	7.738	13.572	8.228	11.161	2.412	11.136	1.01	11.094	2.285
		13.667	4.776	11.316	7.679	13.615	8.238	11.22	2.383	11.233	1.001	11.153	2.285
		13.723	4.776	11.347	7.64	13.758	8.238	11.271	2.383	11.277	0.991	11.196	2.285
		13.868	4.786	11.403	7.601	13.803	8.219	11.336	2.383	11.344	0.981	11.249	2.295
		13.913	4.796	11.451	7.581	13.856	8.209	11.412	2.383	11.553	0.981	11.306	2.275
		13.944	4.795	11.489	7.551	13.903	8.199	11.44	2.404	11.604	0.991	11.367	2.266
		14.005	4.815	11.542	7.532	13.947	8.198	11.489	2.413	11.649	1	11.427	2.256
		14.052	4.826	11.597	7.522	14.044	8.18	11.538	2.422	11.707	1	11.457	2.236
		14.151	4.825	11.646	7.522	14.098	8.189	11.586	2.462	11.738	1.01	11.502	2.207
		14.204	4.815	11.682	7.513	14.143	8.179	11.635	2.482	11.798	1.02	11.562	2.188
		14.266	4.826	11.732	7.512	14.174	8.16	11.708	2.511	11.845	1.02	11.62	2.158
		14.318	4.835	11.789	7.542	14.221	8.14	11.753	2.55	11.901	1.03	11.651	2.148
		14.382	4.835	11.836	7.552	14.295	8.14	11.805	2.58	11.947	1.04	11.735	2.148
		14.509	4.845	11.871	7.562	14.363	8.13	11.849	2.609	12	1.04	11.801	2.138
		14.54	4.864	11.924	7.581	14.412	8.13	11.904	2.638	12.047	1.04	11.86	2.129
		14.601	4.864	11.981	7.591	14.46	8.13	11.947	2.677	12.102	1.03	11.921	2.119
		14.644	4.874	12.028	7.59	14.525	8.12	12.016	2.717	12.149	1.03	11.952	2.099
		14.692	4.874	12.067	7.601	14.584	8.11	12.084	2.766	12.205	1.02	12.023	2.079
		14.748	4.874	12.116	7.591	14.658	8.091	12.165	2.806	12.251	1.03	12.07	2.06
		14.815	4.874	12.174	7.561	14.723	8.062	12.233	2.825	12.307	1.03	12.149	2.04
		14.854	4.884	12.239	7.532	14.767	8.042	12.304	2.845	12.354	1.011	12.208	2.02
		14.907	4.884	12.315	7.512	14.824	8.022	12.369	2.844	12.407	1.01	12.275	2.011
		14.961	4.904	12.357	7.493	14.925	8.003	12.424	2.844	12.453	1.01	12.338	2.01
		15.063	4.914	12.414	7.483	14.956	8.002	12.49	2.834	12.501	0.991	12.385	2.021
		15.116	4.903	12.469	7.482	15.014	8.002	12.556	2.815	12.529	0.981	12.43	2.03
		15.17	4.903	12.557	7.473	15.057	7.993	12.611	2.796	12.593	0.981	12.476	2.05
		15.208	4.894	12.618	7.464	15.102	7.992	12.658	2.785	12.639	0.981	12.537	2.079
		15.27	4.894	12.653	7.463	15.158	8.012	12.711	2.776	12.692	0.971	12.584	2.109
		15.349	4.894	12.706	7.454	15.242	8.012	12.757	2.775	12.736	0.971	12.636	2.119
		15.434	4.894	12.771	7.453	15.294	8.012	12.826	2.775	12.791	0.962	12.68	2.138
		15.487	4.904	12.815	7.464	15.33	8.012	12.872	2.775	12.838	0.961	12.736	2.158
		15.538	4.914	12.889	7.454	15.403	8.012	12.94	2.775	12.891	0.951	12.779	2.157
		15.591	4.913	12.931	7.453	15.524	8.022	13.009	2.756	12.937	0.951	12.827	2.178
		15.684	4.913	12.982	7.453	15.575	8.032	13.055	2.737	12.99	0.951	12.857	2.188
		15.729	4.913	13.026	7.434	15.62	8.032	13.108	2.717	13.037	0.951	12.905	2.197
		15.78	4.924	13.082	7.415	15.672	8.042	13.155	2.687	13.082	0.951	12.947	2.207
		15.825	4.923	13.11	7.376	15.718	8.041	13.2	2.678	13.113	0.951	12.985	2.217
		15.869	4.913	13.167	7.336	15.817	8.041	13.231	2.668	13.173	0.951	13.038	2.227
		15.932	4.923	13.21	7.287	15.87	8.052	13.291	2.648	13.22	0.942	13.085	2.226
		16.01	4.923	13.255	7.257	15.917	8.032	13.338	2.658	13.265	0.922	13.133	2.246
		16.061	4.914	13.283	7.228	15.97	8.022	13.39	2.678	13.296	0.913	13.176	2.256
		16.115	4.904	13.341	7.218	16.035	7.983	13.437	2.707	13.353	0.902	13.245	2.266
		16.168	4.903	13.386	7.198	16.134	7.954	13.49	2.737	13.403	0.893	13.299	2.286
		16.319	4.903	13.435	7.149	16.19	7.915	13.536	2.796	13.453	0.883	13.375	2.285
		16.375	4.914	13.48	7.101	16.235	7.895	13.589	2.825	13.502	0.873	13.42	2.285
		16.433	4.923	13.532	7.022	16.289	7.885	13.651	2.874	13.553	0.863	13.459	2.285
		16.486	4.933	13.581	6.934	16.336	7.875	13.705	2.923	13.605	0.843	13.553	2.285
		16.559	4.952	13.65	6.855	16.443	7.875	13.75	2.962	13.653	0.824	13.597	2.305
		16.697	4.952	13.707	6.787	16.472	7.875	13.799	3.021	13.704	0.805	13.653	2.315
		16.749	4.952	13.774	6.767	16.511	7.875	13.845	3.06	13.754	0.804	13.724	2.335
		16.792	4.952	13.82	6.758	16.579	7.875	13.906	3.099	13.803	0.795	13.746	2.364
		16.849	4.952	13.881	6.777	16.652	7.875	13.954	3.139	13.856	0.794	13.797	2.383
		16.905	4.943	13.944	6.797	16.77	7.875	14	3.168	13.906	0.805	13.87	2.403
		17.02	4.952	14.019	6.825	16.817	7.875	14.047	3.188	13.955	0.804	13.93	2.413
		17.048	4.952	14.087	6.856	16.87	7.866	14.107	3.198	14.005	0.814	13.989	2.423
		17.104	4.963	14.118	6.875	16.913	7.856	14.154	3.197	14.044	0.824	14.05	2.432
		17.152	4.972	14.194	6.895	16.966	7.855	14.207	3.178	14.097	0.824	14.097	2.442
		17.188	4.972	14.241	6.894	17.081	7.855	14.253	3.158	14.151	0.824	14.154	2.423
		17.265	4.982	14.312	6.894	17.135	7.855	14.306	3.139	14.2	0.824	14.193	2.403
		17.349	4.992	14.388	6.856	17.188	7.855	14.349	3.109	14.258	0.834	14.242	2.394
		17.402	5.002	14.419	6.797	17.245	7.846	14.404	3.07	14.289	0.844	14.308	2.345
		17.453	5.011	14.498	6.738	17.293	7.856	14.453	3.03	14.343	0.843	14.354	2.305
		17.506	5.032	14.568	6.689	17.379	7.855	14.483	2.981	14.39	0.843	14.404	2.266
		17.61	5.041	14.624	6.669	17.422	7.866	14.52	2.943	14.425	0.863	14.435	2.226
		17.638	5.051	14.682	6.689	17.478	7.875	14.571	2.913	14.478	0.863	14.481	2.187
		17.698	5.07	14.731	6.728	17.532	7.885	14.623	2.913	14.533	0.863	14.529	2.158
		17.742	5.09	14.77	6.767	17.585	7.875	14.675	2.922	14.582	0.863	14.578	2.138
		17.802	5.09	14.823	6.806	17.7	7.865	14.719	2.942	14.618	0.873	14.643	2.128
		17.914	5.12	14.902	6.826	17.735	7.856	14.764	2.942	14.671	0.883	14.703	2.118
		17.982	5.13	14.948	6.855	17.787	7.846	14.795	2.952	14.728	0.883	14.747	2.118
		18.013	5.139	15.017	6.885	17.844	7.836	14.849	2.962	14.778	0.893	14.792	2.118
		18.089	5.139	15.082	6.924	17.894	7.826	14.899	2.952	14.838	0.903	14.838	2.109
		18.151	5.139	15.132	6.973	17.991	7.816	14.938	2.952	14.869	0.913	14.928	2.099
		18.271	5.139	15.17	7.012	18.029	7.797	14.99	2.952	14.927	0.933	14.987	2.089
		18.322	5.149	15.223	7.042	18.081	7.777	15.046	2.952	14.973	0.942	15.018	2.089
		18.361	5.168	15.291	7.061	18.15	7.767	15.096	2.943	15.023	0.952	15.068	2.089
		18.417	5.178	15.315	7.071	18.193	7.747	15.133	2.913	15.073	0.962	15.13	2.089
		18.485	5.198	15.391	7.071	18.339	7.728	15.186	2.893	15.122	0.971	15.183	2.089
		18.552	5.198	15.445	7.061	18.367	7.738	15.243	2.883	15.172	0.971	15.212	2.109
		18.634	5.198	15.498	7.031	18.424	7.728	15.293	2.874	15.22	0.971	15.259	2.099
		18.694	5.188	15.543	7.003	18.471	7.708	15.329	2.854	15.268	0.971	15.307	2.099
		18.741	5.198	15.613	6.993	18.532	7.689	15.381	2.854	15.318	0.971	15.372	2.09
		18.789	5.179	15.676	6.983	18.575	7.66	15.439	2.864	15.364	0.971	15.408	2.079
		18.847	5.178	15.74	6.993	18.64	7.63	15.485	2.864	15.4	0.981	15.465	2.07
		18.916	5.188	15.819	7.032	18.687	7.59	15.521	2.854	15.453	0.981	15.537	2.06
		18.966	5.178	15.85	7.081	18.739	7.552	15.574	2.864	15.504	1.001	15.58	2.041
		19.016	5.168	15.895	7.13	18.791	7.512	15.627	2.864	15.552	1.011	15.641	2.03
		19.075	5.159	15.942	7.159	18.898	7.463	15.675	2.883	15.611	1.001	15.693	2.03
		19.186	5.149	16.036	7.169	18.95	7.444	15.732	2.893	15.639	1	15.772	2.011
		19.217	5.148	16.128	7.179	19.008	7.415	15.772	2.923	15.69	1	15.838	2.001
		19.273	5.148	16.191	7.16	19.056	7.395	15.831	2.942	15.738	1	15.881	2.001
		19.323	5.148	16.223	7.14	19.115	7.375	15.889	2.972	15.797	1	15.957	1.991
		19.36	5.169	16.278	7.13	19.146	7.356	15.954	2.992	15.825	1	16.008	1.981
		19.415	5.168	16.345	7.121	19.273	7.346	16.011	3.021	15.88	0.991	16.061	1.981
		19.472	5.179	16.418	7.091	19.304	7.326	16.033	3.06	15.929	0.99	16.115	1.981
		19.515	5.178	16.46	7.081	19.366	7.306	16.083	3.08	15.976	0.99	16.165	1.981
		19.565	5.198	16.525	7.062	19.419	7.296	16.142	3.089	16.022	1.001	16.223	1.981
		19.627	5.208	16.583	7.042	19.463	7.257	16.19	3.099	16.069	1	16.266	1.962
		19.737	5.217	16.629	7.032	19.571	7.218	16.238	3.109	16.118	1.01	16.319	1.961
		19.782	5.208	16.682	7.042	19.618	7.189	16.275	3.099	16.446	1.01	16.358	1.961
		19.829	5.218	16.749	7.041	19.683	7.169	16.328	3.09	16.475	1.001	16.42	1.942
		19.889	5.217	16.784	7.032	19.714	7.14	16.382	3.079	16.513	0.991	16.494	1.923
		19.951	5.217	16.829	7.031	19.768	7.139	16.432	3.051	16.564	0.981	16.565	1.922
		20.046	5.217	16.894	7.031	19.83	7.139	16.468	3.021	16.615	0.971	16.626	1.903
		20.071	5.217	16.946	7.031	19.88	7.15	16.52	3.001	16.668	0.981	16.683	1.893
		20.13	5.217	16.984	7.022	19.925	7.149	16.575	2.981	16.714	0.981	16.749	1.903
		20.19	5.217	17.048	7.042	19.976	7.159	16.624	2.972	17.051	1	16.798	1.913
		20.237	5.208	17.095	7.071	20.086	7.17	16.663	2.962	17.174	1.01	16.856	1.923
		20.378	5.207	17.144	7.1	20.169	7.179	16.713	2.981	17.22	1.02	16.919	1.942
		20.409	5.207	17.194	7.13	20.212	7.199	16.781	2.992	17.275	1.04	16.989	1.962
		20.464	5.207	17.251	7.159	20.263	7.209	16.803	3.001	17.521	1.05	17.045	1.981
		20.513	5.207	17.301	7.199	20.305	7.208	16.84	3.012	17.656	1.04	17.091	1.992
		20.549	5.198	17.348	7.218	20.47	7.218	16.893	3.021	17.706	1.04	17.147	1.991
		20.592	5.188	17.405	7.228	20.515	7.228	16.947	3.031	17.746	1.04	17.216	1.991
		20.645	5.188	17.439	7.228	20.566	7.237	17	3.051	17.799	1.04	17.247	1.991
		20.703	5.188	17.489	7.219	20.617	7.257	17.046	3.06	18.22	1.03	17.293	1.972
		20.738	5.188	17.557	7.179	20.67	7.287	17.095	3.07	18.272	1.04	17.349	1.962
		20.791	5.198	17.585	7.12	20.78	7.326	17.126	3.079	18.319	1.03	17.417	1.942
		20.879	5.198	17.635	7.081	20.841	7.346	17.205	3.07	18.372	1.02	17.441	1.913
		20.923	5.198	17.689	7.051	20.864	7.365	17.251	3.06	18.418	1.03	17.49	1.883
		20.968	5.198	17.743	7.022	20.901	7.375	17.315	3.06	18.471	1.03	17.554	1.873
		20.999	5.198	17.79	7.003	20.955	7.395	17.357	3.05	18.518	1.03	17.647	1.854
		21.059	5.198	17.864	6.993	21.039	7.394	17.445	3.05	18.573	1.04	17.704	1.863
		21.151	5.208	17.936	6.973	21.097	7.405	17.523	3.05	18.62	1.031	17.754	1.863
		21.182	5.218	17.965	6.963	21.149	7.424	17.585	3.041	18.673	1.03	17.815	1.874
		21.239	5.228	18.007	6.944	21.196	7.453	17.616	3.04	18.719	1.03	17.838	1.893
		21.289	5.237	18.064	6.914	21.252	7.453	17.684	3.04	18.775	1.02	17.877	1.912
		21.337	5.247	18.1	6.895	21.382	7.473	17.715	3.06	18.969	1.011	17.96	1.933
		21.499	5.257	18.15	6.846	21.433	7.493	17.784	3.06	18.997	1.01	18.021	1.952
		21.542	5.256	18.206	6.826	21.482	7.492	17.807	3.07	19.054	1.021	18.068	1.961
		21.57	5.237	18.254	6.825	21.533	7.502	17.856	3.08	19.104	1.02	18.113	1.961
		21.627	5.237	18.3	6.806	21.581	7.502	17.914	3.079	19.152	1.02	18.144	1.972
		21.674	5.237	18.348	6.777	21.649	7.493	17.973	3.06	19.2	1.02	18.193	1.981
		21.814	5.237	18.407	6.738	21.696	7.483	18.023	3.06	19.332	1.03	18.235	1.971
		21.862	5.237	18.435	6.698	21.75	7.473	18.085	3.051	19.385	1.03	18.311	1.981
		21.896	5.257	18.485	6.649	21.795	7.453	18.128	3.03	19.439	1.021	18.389	1.992
		21.946	5.256	18.532	6.6	21.849	7.434	18.189	3.03	19.487	1.02	18.426	1.991
		22.02	5.247	18.6	6.561	21.913	7.414	18.235	3.04	19.525	1.02	18.488	1.991
		22.13	5.237	18.629	6.522	21.963	7.385	18.291	3.04	19.578	1.01	18.536	1.991
		22.172	5.237	18.677	6.483	22.023	7.384	18.334	3.06	19.632	1.01	18.612	1.972
		22.223	5.247	18.739	6.443	22.046	7.384	18.39	3.099	19.681	1.02	18.667	1.952
		22.267	5.238	18.798	6.404	22.082	7.405	18.434	3.119	19.742	1.011	18.715	1.933
		22.312	5.237	18.843	6.375	22.166	7.434	18.482	3.139	19.773	1.01	18.753	1.893
		22.389	5.247	18.889	6.345	22.229	7.463	18.525	3.177	19.829	1.02	18.845	1.873
		22.489	5.247	18.935	6.316	22.273	7.493	18.589	3.197	19.879	1.02	18.921	1.854
		22.54	5.257	18.994	6.287	22.326	7.502	18.634	3.217	19.937	1.02	18.98	1.834
		22.593	5.276	19.039	6.257	22.372	7.493	18.688	3.237	19.969	1.03	19.033	1.815
		22.636	5.296	19.092	6.208	22.428	7.492	18.735	3.256	20.026	1.03	19.076	1.814
		22.785	5.315	19.143	6.15	22.472	7.492	18.789	3.256	20.076	1.03	19.121	1.805
		22.832	5.326	19.179	6.091	22.527	7.483	18.85	3.266	20.124	1.04	19.165	1.785
		22.877	5.336	19.23	6.022	22.574	7.473	18.898	3.276	20.172	1.03	19.224	1.776
		22.904	5.355	19.301	5.963	22.627	7.473	18.929	3.285	20.221	1.02	19.269	1.766
		22.962	5.354	19.356	5.924	22.689	7.463	18.989	3.295	20.27	1.02	19.31	1.736
		23.075	5.365	19.408	5.885	22.734	7.463	19.036	3.315	20.307	1.01	19.342	1.717
		23.122	5.374	19.463	5.845	22.765	7.463	19.084	3.325	20.357	1.01	19.394	1.707
		23.198	5.384	19.519	5.806	22.807	7.454	19.115	3.344	20.411	1.001	19.446	1.697
		23.264	5.394	19.577	5.757	22.85	7.453	19.188	3.364	20.457	0.991	19.497	1.687
		23.316	5.404	19.629	5.718	22.9	7.453	19.235	3.404	20.515	0.982	19.542	1.677
		23.449	5.403	19.668	5.698	22.948	7.453	19.286	3.442	20.546	0.981	19.595	1.677
		23.497	5.414	19.723	5.688	22.998	7.444	19.331	3.492	20.599	0.962	19.639	1.668
		23.528	5.433	19.792	5.688	23.047	7.453	19.38	3.511	20.645	0.942	19.694	1.677
		23.589	5.433	19.815	5.679	23.091	7.453	19.425	3.521	20.682	0.932	19.753	1.687
		23.635	5.444	19.854	5.678	23.161	7.444	19.477	3.502	20.732	0.922	19.793	1.687
		23.753	5.443	19.922	5.669	23.252	7.434	19.52	3.472	21.055	0.913	19.852	1.697
		23.806	5.443	19.993	5.639	23.305	7.424	19.573	3.413	21.468	0.912	19.905	1.727
		23.853	5.434	20.024	5.62	23.333	7.404	19.616	3.345	21.573	0.922	19.951	1.736
		23.898	5.433	20.093	5.6	23.383	7.385	19.669	3.286	21.694	0.942	20.004	1.766
		23.929	5.423	20.124	5.561	23.454	7.365	19.712	3.217	21.752	0.941	20.043	1.786
		24.043	5.423	20.173	5.522	23.517	7.365	19.765	3.159	21.801	0.941	20.108	1.815
		24.07	5.423	20.239	5.502	23.555	7.365	19.824	3.128	21.84	0.932	20.173	1.835
		24.112	5.423	20.291	5.492	23.606	7.365	19.869	3.09	21.893	0.922	20.204	1.844
		24.169	5.423	20.322	5.473	23.651	7.376	19.9	3.08	21.952	0.903	20.259	1.854
		24.219	5.423	20.398	5.483	23.749	7.395	19.961	3.079	22.003	0.883	20.307	1.853
		24.379	5.433	20.46	5.482	23.811	7.404	20.023	3.09	22.054	0.883	20.363	1.844
		24.402	5.433	20.529	5.482	23.856	7.415	20.091	3.099	22.105	0.873	20.386	1.834
		24.452	5.433	20.578	5.473	23.909	7.424	20.159	3.119	22.157	0.863	20.422	1.844
		24.54	5.424	20.628	5.463	23.955	7.424	20.218	3.129	22.208	0.853	20.481	1.825
		24.601	5.433	20.696	5.443	24.072	7.424	20.263	3.148	22.268	0.853	20.533	1.815
		24.765	5.414	20.741	5.404	24.12	7.434	20.31	3.168	22.299	0.853	20.572	1.805
		24.816	5.404	20.796	5.375	24.18	7.424	20.37	3.188	22.358	0.853	20.608	1.785
		24.854	5.403	20.842	5.355	24.208	7.434	20.414	3.198	22.406	0.864	20.659	1.746
		24.909	5.394	20.887	5.336	24.281	7.444	20.465	3.197	22.47	0.873	20.703	1.737
		24.967	5.385	20.921	5.326	24.421	7.443	20.509	3.197	22.501	0.873	20.754	1.727
		25.058	5.395	21.005	5.336	24.466	7.443	20.56	3.197	22.558	0.883	20.805	1.716
		25.111	5.413	21.067	5.335	24.494	7.443	20.611	3.188	22.608	0.892	20.85	1.716
		25.18	5.424	21.12	5.326	24.54	7.443	20.661	3.207	22.647	0.892	20.906	1.716
		25.203	5.433	21.188	5.306	24.587	7.434	20.715	3.237	22.7	0.912	20.982	1.716
		25.242	5.424	21.221	5.286	24.641	7.433	20.761	3.256	22.759	0.932	21.055	1.716
		25.31	5.414	21.272	5.276	24.688	7.424	20.797	3.286	22.81	0.941	21.101	1.697
		25.46	5.413	21.334	5.276	24.745	7.414	20.847	3.315	22.87	0.941	21.159	1.687
		25.51	5.404	21.398	5.276	24.776	7.404	20.901	3.324	22.901	0.962	21.205	1.678
		25.557	5.403	21.441	5.276	24.83	7.404	20.948	3.324	22.957	0.952	21.255	1.667
		25.603	5.403	21.495	5.256	24.877	7.404	20.986	3.324	23.005	0.962	21.316	1.658
		25.639	5.385	21.548	5.247	24.937	7.404	21.036	3.306	23.066	0.961	21.336	1.668
		25.707	5.384	21.585	5.228	24.965	7.404	21.09	3.285	23.097	0.972	21.374	1.667
		25.764	5.374	21.652	5.208	25.021	7.424	21.139	3.276	23.154	0.971	21.44	1.678
		25.811	5.365	21.703	5.198	25.069	7.424	21.176	3.267	23.204	0.991	21.508	1.697
		25.853	5.364	21.756	5.189	25.15	7.424	21.229	3.246	23.243	0.982	21.539	1.697
		25.884	5.364	21.786	5.149	25.193	7.444	21.301	3.236	23.296	0.991	21.607	1.697
		25.988	5.355	21.821	5.119	25.245	7.453	21.36	3.207	23.353	0.99	21.669	1.678
		26.038	5.354	21.89	5.1	25.29	7.473	21.405	3.178	23.403	0.99	21.747	1.648
		26.087	5.354	21.959	5.07	25.356	7.492	21.433	3.149	23.466	1.001	21.809	1.629
		26.137	5.345	22.022	5.061	25.482	7.522	21.509	3.148	23.497	1.01	21.84	1.609
		26.187	5.345	22.074	5.071	25.535	7.522	21.582	3.129	23.555	1.01	21.927	1.599
		26.314	5.345	22.129	5.09	25.578	7.542	21.613	3.149	23.604	1.01	21.981	1.598
		26.368	5.335	22.166	5.109	25.639	7.541	21.679	3.158	23.643	1.02	22.053	1.598
		26.413	5.335	22.236	5.149	25.685	7.552	21.702	3.158	23.696	1.011	22.122	1.59
		26.458	5.325	22.281	5.178	25.777	7.571	21.739	3.148	23.755	1.01	22.186	1.569
		26.486	5.316	22.312	5.227	25.833	7.581	21.8	3.158	23.806	1.001	22.254	1.56
		26.543	5.296	22.361	5.257	25.876	7.571	21.855	3.149	23.867	0.991	22.318	1.55
		26.587	5.286	22.424	5.297	25.932	7.581	21.905	3.129	23.898	0.971	22.346	1.56
		26.632	5.297	22.492	5.325	25.979	7.561	21.956	3.119	23.955	0.962	22.392	1.569
		26.669	5.296	22.523	5.345	26.058	7.551	22.008	3.109	24.003	0.951	22.448	1.599
		26.751	5.296	22.583	5.365	26.09	7.551	22.079	3.1	24.062	0.942	22.517	1.609
		26.834	5.306	22.656	5.384	26.157	7.561	22.149	3.099	24.093	0.951	22.548	1.628
		26.885	5.315	22.686	5.404	26.218	7.572	22.194	3.109	24.162	0.961	22.605	1.628
		26.936	5.315	22.742	5.414	26.264	7.581	22.225	3.119	24.189	0.961	22.655	1.639
		26.98	5.315	22.804	5.413	26.399	7.591	22.288	3.129	24.255	0.942	22.715	1.648
		27.074	5.305	22.877	5.394	26.45	7.6	22.335	3.128	24.286	0.932	22.746	1.648
		27.125	5.296	22.942	5.374	26.511	7.6	22.383	3.119	24.34	0.913	22.804	1.667
		27.169	5.306	22.97	5.355	26.539	7.6	22.414	3.109	24.39	0.893	22.853	1.667
		27.212	5.296	23.035	5.335	26.596	7.591	22.473	3.07	24.436	0.864	22.922	1.667
		27.25	5.286	23.063	5.325	26.677	7.59	22.552	3.041	24.486	0.834	22.984	1.658
		27.355	5.296	23.128	5.306	26.73	7.59	22.6	3.021	24.532	0.805	23.044	1.648
		27.448	5.306	23.15	5.296	26.814	7.611	22.631	3.011	24.582	0.795	23.075	1.628
		27.507	5.305	23.187	5.296	26.876	7.62	22.692	3.011	24.618	0.785	23.131	1.628
		27.552	5.296	23.237	5.277	26.928	7.64	22.754	3.031	24.671	0.775	23.182	1.609
		27.594	5.286	23.296	5.296	27.012	7.65	22.822	3.051	24.728	0.765	23.235	1.599
		27.656	5.297	23.334	5.316	27.063	7.669	22.894	3.06	24.778	0.765	23.282	1.59
		27.715	5.267	23.389	5.336	27.116	7.679	22.963	3.079	24.827	0.755	23.337	1.599
		27.752	5.266	23.452	5.365	27.172	7.689	23.016	3.099	24.877	0.755	23.384	1.609
		27.805	5.276	23.507	5.404	27.215	7.699	23.074	3.129	24.927	0.746	23.429	1.618
		27.859	5.286	23.564	5.423	27.281	7.708	23.123	3.158	24.976	0.745	23.476	1.638
		27.977	5.286	23.625	5.434	27.361	7.708	23.192	3.188	25.024	0.756	23.553	1.648
		28.024	5.296	23.683	5.423	27.417	7.728	23.238	3.207	25.072	0.755	23.615	1.648
		28.077	5.306	23.713	5.394	27.461	7.748	23.291	3.236	25.122	0.736	23.656	1.638
		28.139	5.296	23.767	5.346	27.517	7.768	23.337	3.246	25.172	0.746	23.749	1.638
		28.187	5.296	23.831	5.287	27.616	7.767	23.383	3.237	25.229	0.756	23.817	1.628
		28.254	5.306	23.876	5.227	27.662	7.777	23.413	3.207	25.257	0.765	23.848	1.639
		28.336	5.316	23.936	5.179	27.723	7.777	23.471	3.178	25.313	0.765	23.901	1.638
		28.392	5.315	23.972	5.139	27.769	7.777	23.521	3.128	25.361	0.785	23.952	1.629
		28.446	5.325	24.025	5.1	27.817	7.777	23.559	3.07	25.418	0.785	24.005	1.619
		28.502	5.325	24.093	5.061	27.877	7.796	23.612	3.021	25.446	0.785	24.05	1.618
		28.586	5.336	24.116	5.022	27.937	7.807	23.673	2.971	25.501	0.785	24.101	1.608
		28.632	5.335	24.155	5.002	27.987	7.817	23.722	2.923	25.547	0.785	24.233	1.608
		28.687	5.355	24.211	5.001	28.035	7.836	23.761	2.874	25.583	0.795	24.286	1.608
		28.733	5.365	24.269	5.001	28.072	7.846	23.814	2.834	25.633	0.805	24.337	1.619
		28.78	5.375	24.341	5.032	28.19	7.836	23.873	2.795	25.687	0.824	24.382	1.618
		28.837	5.385	24.397	5.061	28.261	7.836	23.924	2.766	25.733	0.834	24.411	1.609
		28.907	5.394	24.428	5.071	28.314	7.836	23.985	2.737	25.794	0.844	24.459	1.608
		28.958	5.404	24.48	5.09	28.358	7.836	24.016	2.707	25.822	0.843	24.506	1.608
		29.009	5.413	24.531	5.129	28.407	7.826	24.093	2.687	25.887	0.843	24.553	1.599
		29.065	5.424	24.602	5.149	28.534	7.816	24.154	2.668	25.91	0.854	24.605	1.598
		29.155	5.443	24.68	5.188	28.559	7.826	24.206	2.648	25.946	0.843	24.674	1.598
		29.208	5.453	24.72	5.208	28.6	7.806	24.261	2.658	25.999	0.853	24.697	1.609
		29.264	5.463	24.767	5.218	28.683	7.826	24.296	2.648	26.05	0.853	24.745	1.599
		29.313	5.473	24.819	5.198	28.756	7.836	24.352	2.668	26.101	0.844	24.866	1.589
		29.383	5.483	24.881	5.169	28.874	7.845	24.422	2.678	26.145	0.834	24.984	1.589
		29.526	5.482	24.911	5.139	28.921	7.855	24.481	2.707	26.188	0.824	25.03	1.589
		29.571	5.482	24.968	5.11	28.974	7.875	24.539	2.717	26.219	0.804	25.083	1.569
		29.602	5.482	25.034	5.09	29.017	7.846	24.584	2.736	26.278	0.785	25.133	1.559
		29.66	5.482	25.091	5.08	29.07	7.836	24.615	2.756	26.323	0.785	25.184	1.54
		29.709	5.502	25.148	5.041	29.115	7.826	24.672	2.795	26.376	0.765	25.228	1.521
		29.843	5.521	25.217	5.002	29.166	7.826	24.717	2.825	26.419	0.755	25.277	1.511
		29.911	5.542	25.308	4.953	29.209	7.826	24.791	2.854	26.472	0.765	25.451	1.491
		29.95	5.551	25.37	4.894	29.261	7.846	24.833	2.883	26.519	0.755	25.515	1.472
		30.006	5.561	25.431	4.855	29.306	7.855	24.891	2.903	26.561	0.755	25.583	1.462
		30.063	5.571	25.473	4.835	29.383	7.866	24.959	2.913	26.592	0.765	25.64	1.442
		30.227	5.57	25.546	4.825	29.419	7.856	25.018	2.913	26.649	0.765	25.684	1.413
		30.279	5.58	25.623	4.825	29.472	7.865	25.046	2.923	26.699	0.756	25.737	1.403
		30.324	5.59	25.676	4.845	29.523	7.846	25.094	2.903	26.759	0.755	25.78	1.393
		30.369	5.571	25.713	4.844	29.571	7.845	25.159	2.893	26.79	0.755	25.845	1.383
		30.397	5.581	25.768	4.835	29.678	7.855	25.228	2.893	26.849	0.755	25.907	1.383
		30.521	5.58	25.831	4.805	29.731	7.836	25.285	2.893	26.9	0.755	25.957	1.383
		30.58	5.58	25.875	4.777	29.774	7.807	25.332	2.893	26.939	0.755	26.014	1.394
		30.633	5.58	25.938	4.718	29.826	7.806	25.381	2.903	26.992	0.766	26.07	1.393
		30.662	5.6	25.977	4.669	29.867	7.826	25.436	2.903	27.052	0.765	26.169	1.413
		30.698	5.61	26.033	4.619	29.968	7.816	25.482	2.903	27.102	0.765	26.227	1.422
		30.794	5.62	26.101	4.561	30.006	7.827	25.518	2.913	27.141	0.755	26.273	1.442
		30.854	5.619	26.132	4.531	30.057	7.836	25.57	2.923	27.197	0.765	26.326	1.462
		30.921	5.619	26.183	4.502	30.11	7.855	25.636	2.922	27.254	0.756	26.436	1.481
		30.989	5.63	26.25	4.492	30.153	7.866	25.665	2.953	27.304	0.755	26.485	1.511
		31.05	5.629	26.311	4.512	30.249	7.895	25.729	2.963	27.367	0.755	26.534	1.53
		31.2	5.619	26.357	4.531	30.299	7.943	25.788	2.992	27.399	0.755	26.595	1.57
		31.227	5.609	26.424	4.551	30.345	7.974	25.825	3.031	27.456	0.766	26.626	1.589
		31.269	5.609	26.488	4.58	30.397	7.983	25.889	3.07	27.506	0.775	26.736	1.618
		31.337	5.609	26.551	4.6	30.442	7.973	25.934	3.119	27.544	0.775	26.796	1.638
		31.396	5.609	26.602	4.62	30.552	7.973	25.977	3.158	27.597	0.775	26.828	1.658
		31.443	5.62	26.648	4.619	30.606	8.002	26.038	3.198	27.655	0.775	26.886	1.678
		31.509	5.629	26.699	4.619	30.67	8.042	26.081	3.227	27.704	0.766	26.938	1.697
		31.57	5.619	26.742	4.6	30.719	8.052	26.132	3.247	27.754	0.755	27.056	1.707
		31.643	5.61	26.787	4.57	30.789	8.169	26.177	3.256	27.804	0.755	27.101	1.706
		31.686	5.6	26.817	4.55	30.92	8.268	26.227	3.266	27.853	0.765	27.132	1.717
		31.798	5.591	26.865	4.541	30.971	8.307	26.278	3.276	27.903	0.755	27.183	1.716
		31.843	5.58	26.914	4.531	31.022	8.326	26.331	3.286	27.942	0.765	27.234	1.716
		31.88	5.591	26.969	4.531	31.093	8.365	26.385	3.305	27.994	0.776	27.341	1.707
		31.93	5.58	27.018	4.521	31.163	8.326	26.435	3.305	28.052	0.795	27.405	1.706
		31.984	5.58	27.068	4.492	31.315	8.297	26.471	3.315	28.102	0.805	27.428	1.717
		32.104	5.59	27.115	4.472	31.391	8.296	26.523	3.305	28.14	0.815	27.465	1.707
		32.132	5.6	27.166	4.472	31.438	8.306	26.581	3.305	28.193	0.834	27.535	1.706
		32.192	5.6	27.215	4.453	31.491	8.306	26.629	3.276	28.25	0.844	27.611	1.717
		32.236	5.61	27.277	4.463	31.551	8.258	26.666	3.257	28.3	0.863	27.658	1.707
		32.281	5.62	27.305	4.472	31.689	8.189	26.719	3.217	28.361	0.873	27.726	1.687
		32.341	5.63	27.374	4.472	31.736	8.15	26.792	3.187	28.392	0.893	27.777	1.667
		32.42	5.629	27.405	4.463	31.789	8.101	26.838	3.158	28.451	0.883	27.817	1.648
		32.47	5.65	27.456	4.443	31.848	8.071	26.883	3.139	28.502	0.903	27.895	1.629
		32.537	5.649	27.496	4.403	31.9	8.071	26.93	3.109	28.562	0.913	27.976	1.628
		32.605	5.649	27.546	4.394	32.015	8.052	26.994	3.08	28.593	0.922	28.1	1.628
		32.672	5.649	27.602	4.384	32.065	7.983	27.04	3.05	28.651	0.912	28.129	1.628
		32.717	5.649	27.648	4.374	32.114	7.905	27.093	3.011	28.704	0.932	28.179	1.639
		32.769	5.669	27.703	4.384	32.175	7.836	27.139	2.991	28.753	0.942	28.263	1.658
		32.814	5.678	27.777	4.394	32.203	7.797	27.195	2.962	28.803	0.941	28.345	1.677
		32.858	5.688	27.836	4.404	32.26	7.767	27.257	2.952	28.853	0.952	28.398	1.717
		32.889	5.698	27.872	4.403	32.341	7.758	27.305	2.933	28.902	0.972	28.452	1.746
		33.035	5.718	27.926	4.413	32.395	7.787	27.336	2.903	28.95	0.981	28.497	1.785
		33.091	5.708	27.979	4.413	32.46	7.816	27.398	2.874	29.002	0.991	28.575	1.796
		33.167	5.718	28.052	4.433	32.526	7.846	27.462	2.835	29.05	0.99	28.638	1.795
		33.232	5.708	28.111	4.443	32.588	7.875	27.523	2.786	29.098	1.001	28.688	1.795
		33.285	5.698	28.153	4.482	32.661	7.905	27.569	2.746	29.158	1	28.738	1.786
		33.433	5.688	28.184	4.512	32.754	7.925	27.633	2.717	29.186	1.011	28.798	1.775
		33.488	5.679	28.223	4.551	32.805	7.944	27.693	2.697	29.241	1.01	28.86	1.775
		33.544	5.669	28.271	4.59	32.859	7.943	27.755	2.678	29.289	1.021	28.921	1.766
		33.573	5.668	28.325	4.619	32.909	7.943	27.831	2.677	29.326	1.02	28.964	1.746
		33.612	5.668	28.389	4.619	33.021	7.954	27.9	2.668	29.379	1.031	29.017	1.736
		33.742	5.668	28.462	4.629	33.073	7.964	27.946	2.678	29.433	1.03	29.06	1.726
		33.803	5.659	28.497	4.629	33.132	7.963	27.999	2.677	29.483	1.02	29.157	1.716
		33.842	5.658	28.55	4.639	33.19	7.963	28.046	2.698	29.54	1.011	29.208	1.707
		33.887	5.649	28.623	4.649	33.23	7.974	28.114	2.707	29.571	1.021	29.253	1.697
		33.946	5.64	28.682	4.688	33.325	7.973	28.179	2.707	29.627	1.01	29.304	1.677
		34.108	5.639	28.75	4.707	33.41	7.973	28.229	2.707	29.675	1	29.357	1.658
		34.185	5.639	28.798	4.718	33.483	7.973	28.268	2.717	29.726	1	29.434	1.639
		34.239	5.63	28.846	4.727	33.533	7.973	28.32	2.727	29.774	1.011	29.52	1.619
		34.292	5.629	28.885	4.727	33.582	7.973	28.396	2.726	29.826	1.01	29.574	1.609
		34.349	5.629	28.938	4.727	33.666	7.964	28.455	2.736	29.874	1.02	29.67	1.618
		34.506	5.64	29.003	4.727	33.718	7.973	28.503	2.746	30.386	1.02	29.816	1.618
		34.537	5.639	29.026	4.737	33.77	7.973	28.534	2.746	30.676	1.03	29.884	1.608
		34.59	5.639	29.078	4.727	33.828	7.973	28.576	2.775	30.766	1.049	29.914	1.608
		34.636	5.659	29.136	4.707	33.877	7.963	28.649	2.775	30.958	1.049	29.965	1.599
		34.7	5.649	29.194	4.688	33.935	7.963	28.733	2.775	31.017	1.04	30.034	1.579
		34.799	5.649	29.259	4.668	33.966	7.963	28.775	2.766	31.065	1.04	30.085	1.56
		34.838	5.649	29.331	4.659	34.023	7.963	28.843	2.746	31.112	1.02	30.251	1.53
		34.891	5.649	29.397	4.649	34.073	7.963	28.904	2.697	31.162	1.02	30.294	1.501
		34.95	5.639	29.448	4.659	34.13	7.974	28.977	2.629	31.208	1.02	30.353	1.481
		35.001	5.639	29.487	4.668	34.192	7.983	29.057	2.56	31.247	1.02	30.468	1.461
		35.077	5.639	29.543	4.678	34.27	7.993	29.118	2.492	31.297	1.02	30.496	1.432
		35.108	5.629	29.601	4.689	34.326	8.003	29.16	2.442	31.373	1.03	30.555	1.412
		35.168	5.629	29.65	4.707	34.369	8.002	29.217	2.403	31.433	1.02	30.615	1.373
		35.212	5.61	29.714	4.697	34.42	8.013	29.282	2.383	31.477	1.011	30.665	1.354
		35.331	5.59	29.743	4.697	34.521	8.012	29.368	2.373	31.508	1.01	30.723	1.344
		35.361	5.59	29.794	4.718	34.549	8.012	29.414	2.364	31.567	1.01	30.75	1.344
		35.398	5.59	29.844	4.708	34.607	8.022	29.453	2.355	31.612	1.001	30.806	1.354
		35.449	5.59	29.912	4.717	34.65	8.032	29.503	2.354	31.664	0.991	30.854	1.364
		35.5	5.6	29.944	4.717	34.703	8.012	29.56	2.344	31.719	0.99	30.912	1.363
		35.597	5.61	29.993	4.728	34.777	7.992	29.607	2.364	31.751	0.99	30.943	1.363
		35.639	5.609	30.043	4.727	34.825	7.954	29.646	2.383	31.79	0.981	30.997	1.374
		35.67	5.62	30.094	4.727	34.86	7.905	29.695	2.393	31.843	0.981	31.045	1.384
		35.719	5.619	30.144	4.718	34.912	7.875	29.753	2.413	31.897	0.981	31.104	1.403
		35.758	5.609	30.193	4.707	34.968	7.865	29.801	2.423	31.953	0.981	31.132	1.423
		35.837	5.609	30.243	4.698	35.083	7.865	29.838	2.433	32	0.971	31.19	1.442
		35.919	5.609	30.31	4.678	35.127	7.856	29.886	2.452	32.055	0.981	31.275	1.462
		35.961	5.609	30.372	4.678	35.178	7.855	29.942	2.471	32.102	0.991	31.328	1.482
		36.03	5.609	30.4	4.688	35.221	7.845	29.999	2.471	32.158	0.99	31.396	1.491
		36.092	5.62	30.442	4.698	35.274	7.816	30.063	2.481	32.204	1	31.424	1.53
		36.186	5.619	30.491	4.717	35.362	7.797	30.12	2.481	32.25	1.011	31.591	1.55
		36.272	5.61	30.555	4.747	35.386	7.787	30.173	2.481	32.281	1.01	31.661	1.56
		36.332	5.609	30.619	4.786	35.423	7.767	30.218	2.501	32.339	1.01	31.714	1.569
		36.379	5.6	30.677	4.835	35.474	7.757	30.285	2.501	32.391	1.02	31.768	1.579
		36.421	5.59	30.726	4.884	35.525	7.757	30.359	2.511	32.44	1.011	31.824	1.56
		36.477	5.59	30.757	4.924	35.632	7.757	30.417	2.511	32.49	1.02	31.893	1.55
		36.545	5.581	30.806	4.963	35.685	7.747	30.483	2.511	32.54	1.02	31.927	1.549
		36.595	5.57	30.856	4.992	35.744	7.738	30.549	2.511	32.589	1.031	32.003	1.53
		36.646	5.57	30.907	5.012	35.795	7.728	30.608	2.501	32.628	1.03	32.105	1.52
		36.698	5.57	30.974	5.031	35.91	7.719	30.651	2.482	32.681	1.04	32.152	1.491
		36.762	5.57	31.034	5.041	35.966	7.708	30.679	2.481	32.738	1.04	32.208	1.462
		36.812	5.57	31.081	5.051	36.013	7.718	30.75	2.462	32.788	1.05	32.254	1.433
		36.866	5.58	31.137	5.07	36.065	7.718	30.795	2.452	32.849	1.06	32.307	1.422
		36.913	5.58	31.191	5.1	36.112	7.709	30.845	2.433	32.88	1.069	32.437	1.412
		36.948	5.57	31.232	5.12	36.168	7.719	30.907	2.413	32.937	1.069	32.487	1.423
		37.018	5.57	31.29	5.149	36.248	7.708	30.969	2.403	32.987	1.069	32.537	1.452
		37.088	5.57	31.343	5.169	36.298	7.689	31.014	2.384	33.025	1.06	32.586	1.491
		37.135	5.57	31.401	5.178	36.348	7.688	31.042	2.344	33.078	1.03	32.636	1.52
		37.19	5.57	31.449	5.198	36.397	7.688	31.09	2.324	33.136	1.02	32.72	1.559
		37.239	5.57	31.486	5.227	36.458	7.688	31.145	2.285	33.185	1.001	32.766	1.589
		37.319	5.57	31.539	5.257	36.523	7.67	31.208	2.246	33.235	0.991	32.819	1.608
		37.398	5.57	31.593	5.276	36.604	7.669	31.278	2.207	33.285	0.99	32.866	1.628
		37.456	5.57	31.64	5.306	36.657	7.66	31.337	2.188	33.336	1.011	32.918	1.658
		37.501	5.581	31.675	5.326	36.711	7.649	31.374	2.168	33.385	1.021	33.018	1.668
		37.544	5.59	31.728	5.335	36.764	7.62	31.427	2.148	33.426	1.02	33.072	1.667
		37.656	5.59	31.785	5.315	36.844	7.63	31.481	2.158	33.478	1.03	33.109	1.678
		37.718	5.6	31.832	5.306	36.894	7.62	31.531	2.168	33.536	1.04	33.163	1.687
		37.768	5.62	31.871	5.276	36.941	7.611	31.57	2.158	33.586	1.04	33.271	1.687
		37.825	5.63	31.921	5.247	36.992	7.601	31.623	2.157	33.624	1.059	33.323	1.687
		37.875	5.629	31.989	5.218	37.029	7.611	31.677	2.157	33.68	1.069	33.384	1.687
		37.913	5.629	32.032	5.207	37.108	7.6	31.742	2.177	33.738	1.069	33.449	1.668
		37.986	5.639	32.088	5.188	37.197	7.591	31.795	2.188	33.789	1.079	33.502	1.638
		38.061	5.649	32.147	5.188	37.249	7.581	31.84	2.217	33.839	1.089	33.584	1.628
		38.1	5.659	32.209	5.178	37.304	7.572	31.894	2.236	33.887	1.089	33.635	1.619
		38.153	5.649	32.254	5.168	37.356	7.541	31.956	2.256	33.938	1.089	33.696	1.599
		38.202	5.649	32.299	5.159	37.471	7.502	32.024	2.246	33.986	1.098	33.727	1.598
		38.342	5.629	32.33	5.139	37.518	7.453	32.111	2.236	34.036	1.098	33.784	1.609
		38.373	5.62	32.372	5.12	37.574	7.414	32.166	2.217	34.082	1.098	33.882	1.608
		38.432	5.63	32.442	5.1	37.619	7.385	32.214	2.177	34.132	1.089	33.93	1.608
		38.483	5.629	32.51	5.09	37.689	7.356	32.293	2.138	34.178	1.08	33.98	1.619
		38.522	5.639	32.55	5.08	37.788	7.326	32.37	2.099	34.226	1.079	34.026	1.628
		38.609	5.649	32.613	5.07	37.848	7.297	32.423	2.06	34.282	1.079	34.084	1.618
		38.669	5.669	32.667	5.061	37.879	7.268	32.502	2.031	34.31	1.07	34.14	1.618
		38.716	5.668	32.713	5.041	37.934	7.228	32.572	2.011	34.371	1.069	34.209	1.618
		38.761	5.668	32.754	5.012	37.983	7.189	32.617	2.01	34.407	1.059	34.258	1.599
		38.792	5.668	32.799	4.992	38.049	7.139	32.675	2.01	34.459	1.05	34.307	1.589
		38.899	5.668	32.858	4.983	38.092	7.1	32.731	2.01	34.515	1.04	34.361	1.589
		38.944	5.659	32.917	4.973	38.145	7.081	32.793	2.021	34.563	1.03	34.507	1.609
		38.975	5.649	32.948	4.972	38.187	7.071	32.855	2.03	34.602	1.01	34.557	1.608
		39.032	5.659	32.994	4.982	38.239	7.061	32.881	2.04	34.655	1.001	34.607	1.629
		39.082	5.658	33.047	4.973	38.336	7.042	32.923	2.04	34.712	1.01	34.667	1.667
		39.22	5.668	33.098	4.972	38.381	7.003	32.973	2.05	34.762	1	34.714	1.687
		39.273	5.678	33.148	4.983	38.432	6.953	33.038	2.05	34.801	0.991	34.844	1.717
		39.323	5.678	33.191	4.973	38.509	6.895	33.098	2.04	34.853	1	34.897	1.746
		39.374	5.688	33.236	4.962	38.573	6.855	33.145	2.059	34.908	0.991	34.953	1.765
		39.419	5.698	33.266	4.953	38.705	6.836	33.19	2.07	34.957	0.99	35.001	1.765
		39.543	5.698	33.308	4.933	38.755	6.826	33.221	2.079	35.007	0.981	35.061	1.775
		39.571	5.698	33.382	4.914	38.814	6.806	33.289	2.099	35.054	0.991	35.089	1.775
		39.631	5.708	33.441	4.894	38.845	6.797	33.32	2.119	35.614	0.99	35.178	1.785
		39.681	5.707	33.471	4.875	38.9	6.777	33.389	2.118	35.676	0.99	35.229	1.795
		39.72	5.707	33.522	4.855	39.017	6.787	33.419	2.118	35.757	0.99	35.279	1.795
		39.78	5.707	33.581	4.845	39.076	6.786	33.488	2.118	35.845	1.001	35.322	1.795
		39.85	5.707	33.634	4.826	39.127	6.786	33.511	2.109	35.927	1.021	35.403	1.786
		39.889	5.698	33.686	4.845	39.172	6.797	33.565	2.108	36.013	1.02	35.46	1.766
		39.943	5.688	33.738	4.855	39.222	6.787	33.627	2.108	36.084	1.02	35.511	1.746
		39.998	5.688	33.784	4.865	39.302	6.767	33.69	2.099	36.121	1.03	35.561	1.726
		40.097	5.699	33.829	4.864	39.344	6.748	33.713	2.099	36.172	1.04	35.626	1.726
		40.142	5.689	33.859	4.885	39.395	6.737	33.752	2.109	36.224	1.04	35.685	1.726
		40.173	5.688	33.899	4.884	39.439	6.718	33.804	2.119	36.276	1.06	35.743	1.717
		40.23	5.688	33.941	4.884	39.489	6.708	33.86	2.158	36.321	1.079	35.786	1.726
		40.277	5.688	33.991	4.894	39.552	6.728	33.907	2.197	36.365	1.099	35.837	1.717
		40.389	5.688	34.056	4.904	39.605	6.727	33.953	2.237	36.396	1.118	35.882	1.716
		40.438	5.698	34.119	4.913	39.659	6.737	34.006	2.275	36.456	1.138	36.03	1.706
		40.483	5.698	34.166	4.923	39.706	6.748	34.059	2.315	36.5	1.138	36.092	1.706
		40.527	5.698	34.219	4.923	39.763	6.776	34.113	2.345	36.545	1.148	36.14	1.706
		40.558	5.708	34.265	4.914	39.822	6.797	34.157	2.374	36.576	1.168	36.2	1.687
		40.631	5.698	34.321	4.875	39.88	6.806	34.202	2.423	36.633	1.178	36.238	1.677
		40.69	5.698	34.368	4.825	39.926	6.806	34.245	2.442	36.683	1.197	36.334	1.668
		40.735	5.698	34.431	4.786	39.968	6.787	34.306	2.471	36.733	1.217	36.432	1.658
		40.763	5.708	34.462	4.746	40.027	6.767	34.349	2.521	36.782	1.226	36.492	1.638
		40.885	5.717	34.504	4.718	40.088	6.738	34.394	2.56	36.924	1.246	36.554	1.618
		40.93	5.728	34.546	4.717	40.134	6.718	34.422	2.59	36.979	1.245	36.607	1.609
		40.974	5.727	34.597	4.707	40.184	6.728	34.475	2.638	37.319	1.245	36.748	1.599
		41.051	5.737	34.649	4.689	40.233	6.718	34.541	2.668	37.375	1.266	36.801	1.58
		41.118	5.728	34.717	4.658	40.33	6.709	34.607	2.688	37.42	1.285	36.849	1.57
		41.248	5.717	34.771	4.619	40.376	6.708	34.675	2.717	37.474	1.305	36.903	1.55
		41.284	5.708	34.816	4.58	40.426	6.718	34.734	2.746	37.519	1.334	36.953	1.54
		41.337	5.688	34.847	4.571	40.472	6.718	34.81	2.776	37.574	1.344	37.037	1.511
		41.391	5.688	34.898	4.561	40.533	6.747	34.863	2.824	37.62	1.354	37.088	1.501
		41.438	5.679	34.95	4.56	40.611	6.767	34.933	2.864	37.673	1.363	37.139	1.5
		41.534	5.688	35.007	4.571	40.671	6.767	34.985	2.904	37.72	1.354	37.2	1.511
		41.58	5.698	35.057	4.6	40.735	6.767	35.069	2.923	37.772	1.353	37.231	1.521
		41.627	5.698	35.117	4.599	40.766	6.747	35.113	2.962	37.819	1.364	37.341	1.52
		41.666	5.708	35.156	4.619	40.822	6.708	35.165	2.982	37.872	1.363	37.401	1.511
		41.715	5.698	35.187	4.629	40.904	6.659	35.227	2.992	37.948	1.363	37.432	1.501
		41.83	5.688	35.232	4.629	40.974	6.629	35.294	3.001	37.979	1.363	37.488	1.481
		41.874	5.688	35.279	4.61	41.043	6.6	35.342	3.011	38.036	1.354	37.54	1.481
		41.933	5.688	35.331	4.609	41.09	6.561	35.404	2.992	38.086	1.334	37.631	1.491
		41.99	5.688	35.386	4.59	41.135	6.542	35.469	2.962	38.135	1.315	37.662	1.491
		42.034	5.678	35.431	4.58	41.194	6.522	35.542	2.943	38.185	1.295	37.723	1.501
		42.122	5.678	35.477	4.59	41.258	6.512	35.586	2.922	38.233	1.266	37.769	1.5
		42.147	5.689	35.538	4.6	41.296	6.503	35.643	2.903	38.284	1.237	37.822	1.511
		42.187	5.688	35.584	4.609	41.352	6.493	35.687	2.903	38.323	1.216	37.906	1.491
		42.255	5.688	35.629	4.62	41.405	6.492	35.729	2.903	38.376	1.216	37.952	1.491
		42.322	5.698	35.66	4.63	41.487	6.492	35.758	2.913	38.435	1.236	38.005	1.472
		42.448	5.698	35.716	4.639	41.532	6.492	35.8	2.913	38.486	1.246	38.052	1.462
		42.476	5.718	35.786	4.649	41.567	6.483	35.861	2.903	38.522	1.276	38.104	1.442
		42.533	5.737	35.831	4.669	41.622	6.473	35.918	2.903	38.578	1.324	38.212	1.432
		42.58	5.737	35.878	4.688	41.67	6.453	35.946	2.913	38.637	1.344	38.242	1.423
		42.619	5.757	35.941	4.717	41.785	6.444	36	2.923	38.688	1.384	38.306	1.412
		42.699	5.766	35.986	4.738	41.838	6.424	36.048	2.922	38.727	1.422	38.353	1.403
		42.76	5.766	36.033	4.757	41.899	6.414	36.085	2.943	38.779	1.461	38.405	1.402
		42.806	5.766	36.064	4.767	41.945	6.395	36.138	2.953	38.837	1.472	38.5	1.413
		42.859	5.777	36.127	4.776	41.976	6.385	36.193	2.972	38.885	1.491	38.53	1.422
		42.913	5.776	36.172	4.796	42.133	6.365	36.239	2.982	38.947	1.491	38.581	1.422
		42.986	5.776	36.219	4.826	42.179	6.365	36.278	3.001	38.975	1.5	38.631	1.412
		43.066	5.767	36.25	4.845	42.232	6.356	36.328	3.021	39.031	1.51	38.688	1.412
		43.124	5.777	36.315	4.864	42.279	6.355	36.383	3.031	39.079	1.52	38.814	1.412
		43.176	5.766	36.362	4.894	42.333	6.346	36.432	3.051	39.115	1.52	38.845	1.422
		43.215	5.766	36.427	4.904	42.449	6.336	36.47	3.08	39.167	1.53	38.902	1.432
		43.301	5.777	36.458	4.903	42.496	6.335	36.523	3.109	39.222	1.53	38.949	1.461
		43.365	5.787	36.508	4.924	42.55	6.335	36.577	3.129	39.27	1.521	38.998	1.472
		43.412	5.796	36.567	4.923	42.595	6.346	36.627	3.158	39.307	1.52	39.094	1.492
		43.457	5.806	36.627	4.923	42.651	6.336	36.666	3.168	39.36	1.53	39.138	1.501
		43.488	5.806	36.678	4.933	42.735	6.335	36.715	3.177	39.414	1.53	39.191	1.51
		43.567	5.816	36.708	4.924	42.78	6.335	36.792	3.188	39.464	1.521	39.234	1.53
		43.613	5.806	36.753	4.923	42.831	6.335	36.838	3.187	39.5	1.511	39.287	1.541
		43.674	5.806	36.813	4.933	42.878	6.326	36.886	3.197	39.552	1.472	39.375	1.56
		43.716	5.786	36.871	4.943	42.929	6.325	36.917	3.207	39.61	1.403	39.406	1.579
		43.773	5.786	36.931	4.953	43.027	6.316	36.967	3.207	39.659	1.344	39.461	1.589
		43.904	5.777	36.97	4.982	43.086	6.297	37.017	3.197	39.695	1.295	39.51	1.599
		43.964	5.776	37.023	5.012	43.151	6.287	37.068	3.188	39.748	1.246	39.571	1.598
		44.011	5.776	37.094	5.041	43.197	6.276	37.119	3.178	39.805	1.226	39.648	1.609
		44.056	5.776	37.122	5.071	43.247	6.276	37.18	3.158	39.855	1.217	39.709	1.619
		44.087	5.787	37.18	5.1	43.351	6.286	37.229	3.149	39.891	1.206	39.766	1.618
		44.167	5.776	37.229	5.11	43.379	6.286	37.282	3.129	39.943	1.197	39.797	1.609
		44.254	5.776	37.29	5.109	43.438	6.267	37.332	3.119	40.001	1.196	39.855	1.599
		44.309	5.786	37.313	5.08	43.497	6.248	37.395	3.109	40.05	1.188	39.985	1.579
		44.363	5.776	37.363	5.051	43.528	6.238	37.426	3.1	40.086	1.177	40.029	1.56
		44.416	5.776	37.42	5.022	43.663	6.208	37.476	3.09	40.139	1.168	40.08	1.54
		44.487	5.776	37.488	4.963	43.717	6.208	37.526	3.079	40.193	1.157	40.133	1.53
		44.568	5.786	37.571	4.894	43.762	6.208	37.583	3.06	40.24	1.148	40.182	1.53
		44.619	5.786	37.617	4.806	43.815	6.208	37.633	3.04	40.275	1.138	40.313	1.521
		44.698	5.796	37.678	4.708	43.86	6.198	37.682	3.04	40.328	1.138	40.362	1.511
		44.777	5.796	37.706	4.59	43.914	6.189	37.732	3.021	40.393	1.138	40.404	1.491
		44.853	5.787	37.771	4.472	44.011	6.169	37.792	3.031	40.413	1.138	40.455	1.482
		44.884	5.796	37.8	4.374	44.056	6.159	37.816	3.05	40.449	1.138	40.499	1.471
		44.948	5.787	37.845	4.315	44.107	6.139	37.855	3.05	40.499	1.148	40.623	1.452
		45.01	5.786	37.901	4.256	44.15	6.13	37.91	3.07	40.598	1.147	40.666	1.442
		45.07	5.776	37.935	4.217	44.201	6.12	37.962	3.09	40.642	1.147	40.724	1.432
		45.14	5.786	37.988	4.198	44.288	6.11	38.014	3.109	40.685	1.157	40.767	1.442
		45.235	5.786	38.042	4.168	44.316	6.11	38.094	3.129	40.713	1.178	40.82	1.442
		45.286	5.786	38.089	4.159	44.374	6.11	38.121	3.168	40.772	1.177	40.908	1.452
		45.339	5.777	38.139	4.148	44.417	6.1	38.173	3.198	40.815	1.197	40.94	1.462
		45.382	5.776	38.185	4.129	44.467	6.08	38.221	3.217	40.859	1.206	40.994	1.482
		45.499	5.776	38.242	4.12	44.56	6.061	38.292	3.237	40.89	1.206	41.042	1.491
		45.528	5.767	38.264	4.119	44.603	6.051	38.322	3.256	41.008	1.206	41.101	1.52
		45.565	5.766	38.302	4.1	44.648	6.031	38.37	3.256	41.051	1.216	41.175	1.541
		45.632	5.757	38.36	4.099	44.692	6.012	38.419	3.266	41.082	1.216	41.236	1.569
		45.683	5.757	38.416	4.109	44.749	5.993	38.471	3.276	41.137	1.226	41.297	1.589
		45.781	5.738	38.455	4.109	44.853	5.992	38.522	3.275	41.185	1.236	41.34	1.589
		45.828	5.728	38.505	4.12	44.881	5.963	38.598	3.275	41.222	1.236	41.4	1.589
		45.856	5.727	38.559	4.149	44.942	5.954	38.644	3.285	41.275	1.246	41.514	1.589
		45.916	5.737	38.609	4.178	44.983	5.953	38.692	3.285	41.329	1.256	41.559	1.589
		45.963	5.727	38.671	4.227	45.035	5.963	38.724	3.285	41.379	1.246	41.615	1.599
		46.07	5.727	38.734	4.276	45.151	5.962	38.773	3.276	41.439	1.245	41.661	1.589
		46.095	5.718	38.778	4.345	45.182	5.962	38.824	3.266	41.483	1.245	41.729	1.579
		46.136	5.707	38.831	4.404	45.243	5.973	38.874	3.227	41.543	1.245	41.863	1.57
		46.186	5.698	38.874	4.443	45.286	5.963	38.925	3.178	41.605	1.245	41.911	1.559
		46.234	5.698	38.919	4.473	45.339	5.944	38.994	3.119	41.65	1.237	41.942	1.559
		46.306	5.698	38.966	4.492	45.435	5.933	39.025	3.06	41.681	1.236	42.006	1.559
		46.379	5.708	39.026	4.491	45.482	5.914	39.073	2.981	41.745	1.236	42.052	1.579
		46.427	5.698	39.073	4.482	45.534	5.913	39.136	2.913	41.807	1.207	42.207	1.59
		46.473	5.689	39.121	4.492	45.581	5.895	39.197	2.854	41.875	1.187	42.252	1.589
		46.521	5.688	39.167	4.502	45.634	5.885	39.24	2.805	41.926	1.177	42.307	1.599
		46.632	5.688	39.243	4.512	45.718	5.875	39.293	2.776	41.993	1.167	42.353	1.608
		46.687	5.688	39.301	4.55	45.764	5.865	39.337	2.747	42.065	1.148	42.406	1.608
		46.729	5.688	39.357	4.58	45.812	5.855	39.386	2.737	42.111	1.138	42.513	1.608
		46.771	5.688	39.414	4.59	45.843	5.865	39.433	2.736	42.164	1.118	42.544	1.608
		46.802	5.678	39.465	4.629	45.901	5.885	39.478	2.727	42.218	1.089	42.597	1.629
		46.916	5.668	39.517	4.669	45.992	5.895	39.523	2.697	42.274	1.06	42.643	1.638
		46.961	5.649	39.566	4.708	46.045	5.914	39.59	2.697	42.35	1.04	42.704	1.628
		46.99	5.649	39.63	4.747	46.102	5.913	39.67	2.678	42.397	1.01	42.75	1.638
		47.035	5.64	39.661	4.796	46.152	5.924	39.707	2.658	42.442	1.001	42.834	1.628
		47.082	5.639	39.718	4.845	46.216	5.914	39.782	2.658	42.488	0.991	42.873	1.628
		47.193	5.629	39.768	4.894	46.293	5.924	39.873	2.678	42.549	0.971	42.926	1.619
		47.224	5.629	39.819	4.943	46.354	5.923	39.936	2.687	42.595	0.971	42.983	1.599
		47.282	5.64	39.867	4.992	46.414	5.934	40.002	2.717	42.64	0.971	43.033	1.589
		47.321	5.65	39.917	5.041	46.445	5.933	40.04	2.737	42.671	0.961	43.069	1.57
		47.37	5.659	39.968	5.08	46.5	5.924	40.092	2.746	42.721	0.961	43.121	1.549
		47.49	5.649	40.03	5.12	46.61	5.923	40.168	2.756	42.771	0.961	43.18	1.54
		47.535	5.659	40.053	5.139	46.641	5.914	40.227	2.766	42.82	0.952	43.232	1.531
		47.563	5.649	40.092	5.159	46.698	5.895	40.272	2.775	42.87	0.962	43.342	1.511
		47.62	5.649	40.153	5.179	46.748	5.875	40.316	2.766	42.946	0.952	43.37	1.51
		47.668	5.649	40.21	5.198	46.808	5.874	40.373	2.765	42.993	0.951	43.433	1.491
		47.794	5.669	40.275	5.207	46.864	5.855	40.446	2.765	43.038	0.951	43.494	1.491
		47.85	5.659	40.328	5.227	46.936	5.845	40.489	2.756	43.084	0.961	43.54	1.481
		47.896	5.658	40.359	5.237	46.985	5.855	40.562	2.737	43.145	0.952	43.647	1.491
		47.957	5.669	40.409	5.237	47.035	5.855	40.606	2.727	43.19	0.962	43.7	1.501
		48	5.659	40.451	5.247	47.111	5.855	40.648	2.698	43.236	0.961	43.747	1.511
		48.095	5.658	40.5	5.267	47.218	5.855	40.691	2.678	43.267	0.952	43.799	1.52
		48.177	5.669	40.558	5.287	47.249	5.865	40.749	2.668	43.325	0.951	43.846	1.54
		48.238	5.668	40.607	5.316	47.31	5.864	40.792	2.658	43.377	0.951	43.993	1.55
		48.287	5.659	40.649	5.345	47.356	5.864	40.843	2.648	43.438	0.961	44.035	1.549
		48.332	5.65	40.69	5.355	47.401	5.864	40.896	2.648	43.484	0.961	44.088	1.56
		48.399	5.649	40.76	5.365	47.463	5.864	40.924	2.628	43.562	0.961	44.132	1.569
		48.481	5.649	40.819	5.395	47.525	5.864	40.96	2.599	43.618	0.961	44.184	1.569
		48.534	5.64	40.87	5.403	47.572	5.846	41.008	2.57	43.671	0.961	44.294	1.569
		48.588	5.639	40.918	5.433	47.618	5.836	41.056	2.55	43.748	0.961	44.34	1.579
		48.641	5.639	40.969	5.443	47.65	5.825	41.096	2.511	43.817	0.971	44.392	1.579
		48.771	5.62	41.033	5.443	47.726	5.806	41.144	2.492	43.869	0.971	44.436	1.579
		48.84	5.61	41.054	5.453	47.769	5.787	41.203	2.462	43.938	0.981	44.492	1.579
		48.886	5.6	41.106	5.452	47.822	5.776	41.265	2.452	43.958	0.991	44.588	1.57
		48.931	5.6	41.178	5.452	47.868	5.776	41.289	2.423	44.007	0.99	44.642	1.569
		48.962	5.6	41.239	5.473	47.919	5.757	41.329	2.403	44.071	0.981	44.695	1.56
		49.02	5.609	41.3	5.502	48.017	5.738	41.396	2.393	44.118	0.99	44.751	1.55
		49.085	5.609	41.374	5.531	48.064	5.718	41.455	2.403	44.158	1	44.799	1.54
		49.138	5.619	41.408	5.571	48.11	5.689	41.481	2.403	44.239	1	44.867	1.53
		49.2	5.619	41.464	5.6	48.149	5.649	41.523	2.413	44.319	1	44.914	1.53
		49.268	5.61	41.528	5.639	48.199	5.63	41.591	2.452	44.357	1	44.959	1.52
		49.307	5.6	41.593	5.688	48.303	5.62	41.65	2.472	44.431	1	45.002	1.501
		49.391	5.6	41.656	5.718	48.351	5.6	41.677	2.491	44.501	0.991	45.06	1.491
		49.451	5.59	41.712	5.757	48.399	5.6	41.719	2.511	44.566	0.981	45.154	1.491
		49.498	5.58	41.76	5.797	48.464	5.6	41.787	2.521	44.619	0.962	45.198	1.481
		49.543	5.58	41.801	5.816	48.511	5.61	41.841	2.511	44.664	0.942	45.247	1.491
		49.574	5.57	41.841	5.845	48.626	5.639	41.897	2.511	44.718	0.913	45.291	1.491
		49.704	5.57	41.908	5.865	48.678	5.659	41.94	2.501	44.765	0.883	45.34	1.511
		49.768	5.551	41.97	5.895	48.725	5.669	41.996	2.491	44.807	0.874	45.39	1.51
		49.819	5.541	41.996	5.934	48.77	5.678	42.051	2.472	44.838	0.863	45.44	1.51
		49.87	5.541	42.054	5.973	48.798	5.689	42.077	2.452	44.898	0.863	45.494	1.501
		49.977	5.521	42.114	6.022	48.928	5.688	42.12	2.413	44.945	0.863	45.542	1.481
		50.008	5.511	42.159	6.061	48.978	5.698	42.19	2.394	44.99	0.853	45.601	1.472
		50.069	5.521	42.212	6.09	49.035	5.708	42.246	2.364	45.018	0.834	45.635	1.471
		50.129	5.521	42.257	6.11	49.082	5.718	42.3	2.344	45.075	0.824	45.683	1.461
		50.173	5.502	42.302	6.12	49.139	5.728	42.347	2.315	45.122	0.814	45.724	1.461
		50.3	5.502	42.333	6.11	49.198	5.737	42.411	2.305	45.16	0.804	45.772	1.461
		50.35	5.493	42.39	6.13	49.256	5.747	42.442	2.276	45.21	0.795	45.818	1.432
		50.404	5.472	42.437	6.139	49.299	5.757	42.502	2.256	45.264	0.794	45.922	1.413
		50.452	5.462	42.487	6.149	49.349	5.747	42.549	2.227	45.312	0.785	45.983	1.393
		50.489	5.444	42.533	6.179	49.392	5.767	42.594	2.207	45.35	0.775	46.026	1.363
		50.585	5.434	42.594	6.198	49.515	5.766	42.64	2.188	45.399	0.775	46.087	1.354
		50.643	5.424	42.622	6.208	49.558	5.766	42.701	2.148	45.451	0.765	46.13	1.344
		50.682	5.414	42.687	6.218	49.616	5.766	42.747	2.119	45.497	0.756	46.25	1.344
		50.731	5.404	42.718	6.227	49.661	5.787	42.795	2.109	45.533	0.746	46.281	1.354
		50.789	5.394	42.764	6.218	49.71	5.786	42.839	2.08	45.586	0.736	46.334	1.373
		50.938	5.365	42.811	6.228	49.82	5.796	42.903	2.05	45.64	0.726	46.393	1.383
		51.003	5.364	42.865	6.227	49.872	5.816	42.946	2.031	45.686	0.716	46.438	1.393
		51.05	5.364	42.912	6.218	49.925	5.826	42.991	2.011	45.725	0.716	46.57	1.393
		51.095	5.364	42.969	6.217	49.979	5.825	43.038	1.992	45.775	0.726	46.601	1.393
		51.126	5.364	42.993	6.228	50.027	5.845	43.114	1.981	45.84	0.726	46.66	1.403
		51.214	5.364	43.028	6.227	50.108	5.845	43.16	1.972	45.87	0.726	46.709	1.402
		51.261	5.355	43.093	6.237	50.153	5.855	43.213	1.942	45.925	0.745	46.781	1.383
		51.312	5.365	43.166	6.258	50.205	5.874	43.278	1.903	45.988	0.755	46.914	1.374
		51.357	5.364	43.225	6.297	50.267	5.894	43.359	1.874	46.054	0.766	46.954	1.344
		51.406	5.375	43.291	6.346	50.333	5.894	43.412	1.844	46.11	0.765	47.007	1.324
		51.51	5.365	43.348	6.404	50.443	5.904	43.466	1.815	46.172	0.785	47.064	1.305
		51.538	5.364	43.371	6.473	50.497	5.924	43.506	1.786	46.245	0.766	47.114	1.295
		51.596	5.355	43.408	6.542	50.541	5.933	43.553	1.785	46.296	0.765	47.248	1.285
		51.639	5.345	43.461	6.571	50.596	5.944	43.605	1.765	46.349	0.775	47.3	1.285
		51.673	5.335	43.519	6.61	50.643	5.954	43.668	1.756	46.407	0.795	47.376	1.276
		51.759	5.345	43.579	6.63	50.747	5.953	43.73	1.746	46.453	0.794	47.407	1.285
		51.782	5.345	43.647	6.65	50.779	5.963	43.779	1.736	46.514	0.815	47.465	1.275
		51.819	5.345	43.725	6.679	50.818	5.962	43.831	1.727	46.576	0.824	47.575	1.275
		51.87	5.365	43.789	6.718	50.89	5.972	43.891	1.737	46.655	0.824	47.606	1.275
		51.926	5.385	43.84	6.748	50.963	5.992	43.914	1.736	46.723	0.834	47.663	1.285
		52.044	5.404	43.9	6.787	51.115	6.002	43.964	1.756	46.804	0.834	47.713	1.266
		52.095	5.414	43.97	6.796	51.183	6.012	44.021	1.766	46.857	0.844	47.774	1.265
		52.148	5.424	44.006	6.796	51.23	6.021	44.094	1.776	46.917	0.843	47.805	1.265
		52.192	5.414	44.062	6.777	51.275	6.021	44.153	1.766	46.951	0.863	47.927	1.245
		52.258	5.424	44.138	6.776	51.306	6.032	44.206	1.765	47.02	0.854	47.972	1.256
		52.384	5.433	44.2	6.758	51.428	6.051	44.257	1.746	47.054	0.863	48.016	1.266
		52.441	5.433	44.256	6.747	51.473	6.051	44.287	1.726	47.122	0.874	48.095	1.285
		52.471	5.443	44.302	6.757	51.504	6.061	44.338	1.707	47.153	0.883	48.149	1.304
		52.511	5.453	44.374	6.747	51.58	6.071	44.403	1.687	47.229	0.863	48.238	1.324
		52.553	5.463	44.437	6.738	51.687	6.08	44.45	1.667	47.299	0.863	48.334	1.344
		52.649	5.462	44.47	6.737	51.718	6.08	44.523	1.648	47.352	0.863	48.388	1.344
		52.718	5.472	44.521	6.748	51.779	6.11	44.568	1.628	47.409	0.854	48.442	1.344
		52.741	5.472	44.571	6.747	51.825	6.11	44.597	1.628	47.459	0.853	48.498	1.344
		52.78	5.483	44.622	6.728	51.878	6.12	44.642	1.628	47.497	0.863	48.582	1.354
		52.832	5.502	44.673	6.708	51.925	6.11	44.703	1.619	47.55	0.854	48.627	1.344
		52.966	5.522	44.757	6.689	52.024	6.12	44.741	1.628	47.609	0.844	48.681	1.344
		52.989	5.531	44.819	6.649	52.069	6.119	44.794	1.628	47.66	0.843	48.727	1.354
		53.034	5.551	44.862	6.61	52.112	6.129	44.862	1.638	47.699	0.834	48.778	1.344
		53.092	5.561	44.928	6.571	52.189	6.12	44.886	1.648	47.752	0.824	48.843	1.344
		53.144	5.57	44.994	6.522	52.243	6.129	44.923	1.639	47.808	0.834	48.893	1.334
		53.262	5.57	45.063	6.493	52.398	6.129	44.977	1.638	47.871	0.854	48.939	1.324
		53.326	5.57	45.12	6.492	52.466	6.14	45.029	1.648	47.916	0.844	48.986	1.314
		53.357	5.59	45.185	6.502	52.513	6.15	45.081	1.658	47.947	0.853	49.035	1.295
		53.407	5.59	45.246	6.521	52.592	6.159	45.128	1.668	48.041	0.853	49.142	1.276
		53.456	5.59	45.3	6.542	52.637	6.149	45.181	1.687	48.104	0.844	49.17	1.255
		53.537	5.6	45.326	6.552	52.721	6.159	45.232	1.726	48.169	0.854	49.226	1.236
		53.627	5.6	45.384	6.551	52.772	6.159	45.267	1.746	48.238	0.853	49.274	1.226
		53.694	5.6	45.452	6.551	52.819	6.149	45.311	1.756	48.284	0.863	49.339	1.207
		53.75	5.6	45.483	6.541	52.871	6.149	45.378	1.785	48.34	0.883	49.386	1.206
		53.804	5.61	45.551	6.541	52.915	6.169	45.451	1.825	48.394	0.903	49.439	1.206
		53.899	5.609	45.606	6.532	53.011	6.168	45.494	1.845	48.432	0.902	49.485	1.197
		54.006	5.62	45.651	6.531	53.053	6.168	45.536	1.873	48.478	0.912	49.53	1.196
		54.055	5.619	45.682	6.512	53.084	6.168	45.573	1.903	48.55	0.923	49.608	1.207
		54.105	5.63	45.753	6.512	53.138	6.179	45.632	1.923	48.607	0.932	49.668	1.217
		54.162	5.62	45.808	6.532	53.186	6.169	45.697	1.933	48.657	0.942	49.704	1.216
		54.274	5.619	45.852	6.561	53.281	6.168	45.753	1.942	48.695	0.962	49.76	1.227
		54.381	5.619	45.899	6.61	53.331	6.179	45.818	1.942	48.748	0.971	49.814	1.226
		54.434	5.63	45.963	6.649	53.377	6.188	45.846	1.932	48.806	0.991	49.895	1.226
		54.496	5.629	46.009	6.669	53.438	6.188	45.927	1.903	48.854	1	49.946	1.226
		54.529	5.649	46.062	6.698	53.511	6.188	45.994	1.894	48.891	1	49.991	1.226
		54.594	5.659	46.116	6.708	53.591	6.188	46.057	1.874	48.944	1	50.041	1.236
		54.667	5.669	46.154	6.708	53.636	6.198	46.116	1.864	49.001	1	50.092	1.246
		54.729	5.659	46.2	6.718	53.689	6.189	46.163	1.853	49.048	1.01	50.17	1.245
		54.777	5.669	46.253	6.728	53.756	6.198	46.22	1.853	49.083	1.021	50.252	1.236
		54.822	5.668	46.298	6.727	53.9	6.198	46.264	1.864	49.136	1.05	50.303	1.236
		54.881	5.659	46.352	6.747	53.953	6.209	46.309	1.873	49.19	1.08	50.353	1.227
		54.948	5.658	46.396	6.757	53.996	6.198	46.337	1.873	49.239	1.118	50.404	1.226
		54.983	5.669	46.455	6.796	54.048	6.208	46.397	1.883	49.297	1.148	50.528	1.206
		55.036	5.659	46.511	6.826	54.091	6.217	46.456	1.903	49.341	1.178	50.576	1.196
		55.098	5.639	46.573	6.856	54.203	6.237	46.509	1.923	49.401	1.206	50.624	1.187
		55.12	5.639	46.641	6.855	54.251	6.257	46.554	1.942	49.46	1.217	50.682	1.158
		55.239	5.63	46.684	6.866	54.299	6.267	46.636	1.952	49.505	1.246	50.71	1.129
		55.301	5.629	46.743	6.865	54.344	6.257	46.689	1.971	49.568	1.256	50.815	1.109
		55.348	5.629	46.788	6.875	54.403	6.257	46.743	1.982	49.644	1.285	50.852	1.079
		55.408	5.629	46.833	6.884	54.431	6.257	46.77	1.981	49.689	1.305	50.905	1.06
		55.469	5.629	46.892	6.914	54.547	6.257	46.819	1.991	49.72	1.334	50.959	1.059
		55.54	5.629	46.953	6.934	54.589	6.257	46.898	2.021	49.796	1.354	51.006	1.059
		55.579	5.629	46.992	6.933	54.62	6.267	46.961	2.03	49.865	1.364	51.088	1.059
		55.641	5.62	47.044	6.933	54.675	6.266	46.998	2.04	49.918	1.363	51.133	1.069
		55.702	5.63	47.102	6.933	54.721	6.276	47.063	2.05	49.991	1.363	51.186	1.08
		55.824	5.629	47.151	6.933	54.782	6.287	47.116	2.04	50.05	1.363	51.23	1.079
		55.852	5.62	47.212	6.944	54.809	6.296	47.176	2.04	50.101	1.363	51.275	1.099
		55.931	5.619	47.241	6.943	54.865	6.306	47.226	2.04	50.143	1.363	51.323	1.129
		55.967	5.639	47.311	6.943	54.913	6.316	47.29	2.05	50.196	1.374	51.379	1.158
		56.02	5.649	47.362	6.943	54.949	6.315	47.317	2.07	50.239	1.373	51.417	1.167
		56.135	5.669	47.407	6.933	55.002	6.335	47.37	2.09	50.281	1.373	51.47	1.207
		56.156	5.688	47.437	6.904	55.056	6.335	47.42	2.089	50.325	1.373	51.526	1.227
		56.203	5.698	47.485	6.904	55.106	6.335	47.471	2.099	50.382	1.373	51.635	1.246
		56.273	5.698	47.524	6.894	55.142	6.335	47.535	2.099	50.426	1.354	51.687	1.275
		56.318	5.688	47.561	6.875	55.194	6.345	47.595	2.099	50.468	1.324	51.748	1.295
		56.355	5.679	47.612	6.865	55.27	6.336	47.642	2.109	50.499	1.285	51.799	1.305
		56.433	5.669	47.667	6.846	55.314	6.326	47.702	2.128	50.556	1.216	51.861	1.304
		56.492	5.668	47.749	6.845	55.367	6.335	47.749	2.148	50.615	1.147	51.908	1.295
		56.534	5.668	47.822	6.826	55.41	6.335	47.809	2.167	50.657	1.098	51.971	1.266
		56.579	5.668	47.887	6.806	55.463	6.355	47.864	2.178	50.688	1.04	52.018	1.256
		56.613	5.668	47.93	6.757	55.533	6.374	47.932	2.187	50.745	1.02	52.071	1.246
		56.664	5.679	47.972	6.708	55.585	6.384	47.992	2.187	50.789	0.991	52.117	1.226
		56.7	5.678	48.01	6.649	55.644	6.395	48.039	2.198	50.834	0.972	52.261	1.207
		56.749	5.678	48.096	6.59	55.696	6.414	48.084	2.197	50.865	0.952	52.292	1.187
		56.8	5.669	48.146	6.532	55.796	6.414	48.115	2.197	50.93	0.932	52.361	1.168
		56.912	5.678	48.176	6.502	55.848	6.424	48.183	2.197	50.959	0.912	52.392	1.148
		56.962	5.678	48.224	6.473	55.899	6.423	48.23	2.217	51.042	0.893	52.463	1.157
		57.005	5.678	48.273	6.444	55.961	6.434	48.306	2.216	51.093	0.883	52.6	1.138
		57.058	5.678	48.317	6.433	55.992	6.433	48.349	2.226	51.158	0.883	52.637	1.118
		57.102	5.698	48.37	6.433	56.115	6.424	48.421	2.236	51.219	0.883	52.69	1.128
		57.198	5.698	48.438	6.443	56.169	6.423	48.481	2.236	51.25	0.883	52.749	1.148
		57.251	5.708	48.466	6.454	56.214	6.434	48.528	2.236	51.323	0.883	52.797	1.147
		57.302	5.707	48.522	6.463	56.27	6.433	48.605	2.236	51.369	0.883	52.884	1.168
		57.367	5.727	48.57	6.454	56.313	6.444	48.663	2.227	51.414	0.873	52.927	1.187
		57.427	5.727	48.638	6.443	56.397	6.453	48.714	2.217	51.442	0.844	52.98	1.197
		57.516	5.747	48.681	6.424	56.447	6.463	48.785	2.197	51.492	0.834	53.026	1.187
		57.547	5.757	48.727	6.404	56.496	6.472	48.809	2.188	51.572	0.814	53.072	1.197
		57.615	5.776	48.758	6.384	56.535	6.472	48.847	2.167	51.652	0.814	53.123	1.187
		57.635	5.786	48.804	6.375	56.588	6.472	48.916	2.149	51.72	0.814	53.182	1.187
		57.69	5.796	48.846	6.356	56.693	6.463	48.992	2.138	51.782	0.814	53.221	1.196
		57.85	5.806	48.885	6.355	56.731	6.444	49.051	2.119	51.83	0.824	53.273	1.196
		57.888	5.815	48.953	6.365	56.787	6.443	49.119	2.09	51.877	0.844	53.328	1.178
		57.944	5.825	49.021	6.365	56.841	6.443	49.187	2.051	51.94	0.854	53.435	1.177
		58.002	5.836	49.045	6.375	56.89	6.453	49.229	2.011	51.987	0.853	53.491	1.158
		58.053	5.826	49.097	6.394	57.005	6.464	49.28	1.981	52.032	0.873	53.548	1.148
		58.169	5.836	49.155	6.414	57.058	6.463	49.339	1.952	52.063	0.884	53.598	1.138
		58.225	5.816	49.206	6.423	57.105	6.444	49.406	1.933	52.142	0.893	53.658	1.138
		58.272	5.815	49.257	6.433	57.157	6.433	49.443	1.932	52.189	0.903	53.722	1.148
		58.317	5.826	49.308	6.414	57.204	6.433	49.487	1.923	52.233	0.922	53.801	1.147
		58.348	5.825	49.375	6.394	57.257	6.444	49.577	1.913	52.265	0.942	53.869	1.167
		58.458	5.825	49.454	6.365	57.372	6.443	49.628	1.912	52.328	0.952	53.92	1.187
		58.507	5.845	49.53	6.326	57.41	6.443	49.673	1.903	52.387	0.971	53.97	1.207
		58.557	5.855	49.572	6.277	57.466	6.443	49.704	1.902	52.435	0.982	54.074	1.226
		58.607	5.855	49.648	6.247	57.528	6.434	49.772	1.893	52.463	0.99	54.117	1.256
		58.656	5.865	49.703	6.208	57.581	6.433	49.834	1.903	52.542	1	54.176	1.255
		58.779	5.864	49.748	6.169	57.688	6.443	49.887	1.884	52.589	1.01	54.224	1.266
		58.807	5.864	49.794	6.159	57.727	6.443	49.956	1.873	52.634	1.021	54.271	1.275
		58.878	5.864	49.855	6.169	57.78	6.453	49.979	1.864	52.665	1.04	54.386	1.286
		58.926	5.864	49.901	6.168	57.834	6.463	50.027	1.844	52.707	1.05	54.439	1.295
		58.97	5.864	49.946	6.168	57.884	6.473	50.083	1.834	52.749	1.059	54.485	1.294
		59.069	5.864	49.977	6.168	57.941	6.472	50.129	1.824	52.817	1.059	54.538	1.305
		59.114	5.875	50.033	6.159	57.969	6.483	50.19	1.805	52.879	1.079	54.6	1.304
		59.145	5.874	50.086	6.14	58.044	6.493	50.225	1.804	52.905	1.098	54.737	1.314
		59.214	5.874	50.14	6.139	58.087	6.492	50.278	1.795	52.963	1.128	54.797	1.325
		59.245	5.894	50.199	6.139	58.138	6.492	50.351	1.805	53.023	1.138	54.841	1.334
		59.367	5.904	50.255	6.139	58.25	6.492	50.409	1.815	53.07	1.167	54.872	1.344
		59.435	5.904	50.302	6.15	58.301	6.482	50.474	1.834	53.123	1.187	54.929	1.344
		59.521	5.904	50.354	6.149	58.351	6.482	50.539	1.845	53.185	1.187	55.033	1.353
		59.583	5.904	50.401	6.13	58.419	6.482	50.604	1.864	53.23	1.197	55.061	1.344
		59.637	5.904	50.454	6.11	58.45	6.502	50.654	1.874	53.276	1.216	55.118	1.344
		59.736	5.895	50.5	6.081	58.58	6.502	50.719	1.893	53.338	1.216	55.162	1.334
		59.783	5.904	50.553	6.051	58.641	6.512	50.742	1.903	53.394	1.236	55.213	1.324
		59.839	5.894	50.6	6.022	58.684	6.522	50.778	1.913	53.447	1.256	55.32	1.335
		59.885	5.885	50.654	6.002	58.737	6.521	50.831	1.932	53.506	1.285	55.364	1.324
		59.931	5.884	50.699	5.993	58.782	6.521	50.887	1.932	53.557	1.305	55.405	1.324
		59.98	5.884	50.762	5.992	58.88	6.531	50.924	1.942	53.607	1.335	55.452	1.324
		60.044	5.874	50.809	5.992	58.925	6.531	50.967	1.952	53.664	1.354	55.509	1.334
		60.092	5.874	50.87	6.002	58.953	6.541	51.032	1.962	53.695	1.373	55.59	1.315
		60.14	5.874	50.922	6.031	59.012	6.541	51.09	1.952	53.756	1.373	55.634	1.314
		60.185	5.855	50.972	6.041	59.069	6.532	51.138	1.952	53.816	1.384	55.686	1.314
		60.259	5.845	51.043	6.051	59.122	6.522	51.175	1.932	53.847	1.383	55.73	1.305
		60.303	5.835	51.09	6.031	59.164	6.521	51.225	1.922	53.902	1.393	55.775	1.304
		60.346	5.815	51.143	6.012	59.215	6.521	51.29	1.903	53.95	1.393	55.834	1.315
		60.407	5.815	51.189	5.982	59.259	6.512	51.313	1.894	53.987	1.393	55.893	1.314
		60.45	5.806	51.24	5.954	59.367	6.512	51.351	1.883	54.04	1.383	55.938	1.305
		60.495	5.797	51.285	5.933	59.415	6.521	51.402	1.883	54.094	1.374	55.989	1.295
		60.531	5.796	51.338	5.924	59.453	6.521	51.448	1.864	54.141	1.373	56.034	1.294
		60.579	5.796	51.382	5.923	59.502	6.532	51.506	1.853	54.18	1.373	56.138	1.294
		60.619	5.796	51.433	5.923	59.556	6.541	51.551	1.853	54.229	1.364	56.191	1.286
		60.669	5.786	51.478	5.934	59.67	6.541	51.588	1.853	54.287	1.374	56.248	1.285
		60.723	5.786	51.52	5.953	59.715	6.541	51.633	1.864	54.335	1.373	56.295	1.285
		60.773	5.767	51.551	5.963	59.766	6.541	51.686	1.883	54.369	1.373	56.344	1.285
		60.815	5.757	51.599	5.972	59.831	6.541	51.724	1.903	54.422	1.383	56.462	1.285
		60.866	5.747	51.647	5.982	59.884	6.551	51.78	1.923	54.479	1.403	56.509	1.305
		60.914	5.757	51.704	5.982	60.002	6.561	51.843	1.952	54.529	1.413	56.565	1.314
		61.037	5.737	51.751	6.021	60.053	6.581	51.869	1.971	54.567	1.432	56.611	1.334
		61.082	5.737	51.811	6.042	60.114	6.58	51.911	1.992	54.62	1.442	56.664	1.364
		61.113	5.737	51.839	6.081	60.165	6.58	51.962	2.002	54.688	1.442	56.714	1.393
		61.167	5.717	51.886	6.119	60.21	6.58	52.013	2.021	54.712	1.432	56.832	1.413
		61.217	5.717	51.939	6.159	60.342	6.59	52.085	2.011	54.788	1.442	56.884	1.423
		61.253	5.717	52.007	6.168	60.388	6.581	52.116	2.01	54.841	1.452	56.931	1.432
		61.321	5.708	52.038	6.218	60.433	6.58	52.162	2.021	54.893	1.472	56.987	1.461
		61.391	5.688	52.095	6.257	60.464	6.6	52.218	2.02	54.938	1.491	57.03	1.471
		61.425	5.678	52.145	6.286	60.54	6.61	52.286	2.02	54.989	1.511	57.14	1.481
		61.476	5.669	52.206	6.316	60.651	6.62	52.31	2.03	55.035	1.52	57.193	1.481
		61.557	5.659	52.237	6.345	60.678	6.649	52.359	2.03	55.084	1.53	57.25	1.481
		61.585	5.658	52.294	6.345	60.742	6.659	52.432	2.02	55.128	1.52	57.3	1.472
		61.628	5.658	52.348	6.365	60.789	6.669	52.496	2.01	55.173	1.52	57.361	1.452
		61.678	5.658	52.383	6.385	60.844	6.659	52.539	2.001	55.202	1.511	57.426	1.451
		61.732	5.658	52.432	6.395	60.891	6.659	52.584	1.981	55.247	1.491	57.507	1.442
		61.836	5.658	52.479	6.433	60.962	6.659	52.623	1.972	55.295	1.481	57.562	1.422
		61.867	5.658	52.535	6.463	61.007	6.65	52.674	1.961	55.35	1.452	57.614	1.413
		61.921	5.658	52.583	6.473	61.054	6.649	52.724	1.972	55.402	1.423	57.666	1.412
		61.968	5.649	52.652	6.483	61.085	6.649	52.775	1.971	55.475	1.403	57.736	1.433
		62.015	5.639	52.702	6.482	61.161	6.649	52.817	1.971	55.548	1.383	57.789	1.442
		62.064	5.639	52.732	6.443	61.291	6.669	52.873	1.971	55.576	1.364	57.846	1.452
		62.145	5.629	52.795	6.404	61.36	6.689	52.952	1.962	55.63	1.354	57.896	1.462
		62.188	5.62	52.845	6.345	61.403	6.698	53.016	1.952	55.677	1.373	58.003	1.461
		62.233	5.619	52.881	6.267	61.459	6.709	53.047	1.932	55.713	1.383	58.034	1.442
		62.261	5.619	52.932	6.198	61.524	6.718	53.107	1.902	55.765	1.393	58.102	1.432
		62.322	5.61	52.958	6.13	61.605	6.728	53.154	1.873	55.82	1.413	58.134	1.412
		62.463	5.619	53.006	6.071	61.655	6.727	53.207	1.854	55.868	1.412	58.197	1.393
		62.516	5.619	53.059	6.012	61.72	6.738	53.258	1.815	55.905	1.403	58.247	1.364
		62.561	5.649	53.107	5.963	61.769	6.737	53.295	1.785	55.949	1.402	58.327	1.325
		62.614	5.649	53.148	5.914	61.808	6.747	53.369	1.765	56.001	1.384	58.376	1.324
		62.665	5.669	53.194	5.875	61.88	6.747	53.444	1.746	56.059	1.373	58.407	1.324
		62.804	5.678	53.252	5.845	61.952	6.747	53.469	1.746	56.094	1.354	58.47	1.334
		62.859	5.678	53.3	5.825	61.99	6.747	53.512	1.736	56.147	1.353	58.529	1.344
		62.911	5.668	53.34	5.825	62.041	6.757	53.562	1.736	56.205	1.344	58.636	1.344
		62.958	5.668	53.394	5.836	62.095	6.738	53.612	1.746	56.251	1.335	58.666	1.354
		63.006	5.649	53.455	5.845	62.196	6.728	53.663	1.756	56.319	1.324	58.705	1.353
		63.071	5.639	53.532	5.855	62.243	6.709	53.706	1.775	56.378	1.305	58.757	1.364
		63.146	5.639	53.581	5.875	62.274	6.689	53.745	1.805	56.431	1.285	58.809	1.373
		63.189	5.639	53.629	5.874	62.334	6.678	53.801	1.835	56.478	1.276	58.905	1.393
		63.24	5.639	53.678	5.865	62.381	6.669	53.855	1.854	56.532	1.275	58.95	1.403
		63.292	5.659	53.736	5.836	62.452	6.649	53.908	1.874	56.597	1.275	58.978	1.412
		63.368	5.658	53.767	5.796	62.497	6.63	53.951	1.873	56.648	1.295	59.032	1.412
		63.441	5.649	53.843	5.757	62.551	6.62	53.996	1.873	56.687	1.305	59.082	1.422
		63.5	5.649	53.913	5.698	62.598	6.6	54.043	1.873	56.74	1.324	59.17	1.422
		63.551	5.649	53.965	5.63	62.643	6.581	54.103	1.864	56.799	1.344	59.201	1.433
		63.611	5.649	54.024	5.561	62.77	6.571	54.147	1.854	56.85	1.363	59.259	1.442
		63.686	5.649	54.083	5.502	62.846	6.57	54.192	1.844	56.929	1.373	59.305	1.461
		63.746	5.649	54.139	5.404	62.908	6.561	54.22	1.825	56.96	1.373	59.358	1.471
		63.785	5.649	54.193	5.326	62.955	6.561	54.285	1.795	57.012	1.393	59.442	1.481
		63.838	5.649	54.242	5.276	62.991	6.551	54.308	1.795	57.063	1.403	59.488	1.491
		63.895	5.649	54.288	5.228	63.087	6.541	54.369	1.785	57.131	1.412	59.541	1.491
		64.013	5.639	54.349	5.179	63.144	6.541	54.42	1.795	57.193	1.432	59.584	1.501
		64.068	5.639	54.398	5.139	63.18	6.522	54.473	1.815	57.232	1.461	59.637	1.511
		64.094	5.639	54.443	5.11	63.233	6.521	54.53	1.834	57.277	1.472	59.729	1.521
		64.136	5.63	54.474	5.09	63.352	6.521	54.592	1.844	57.345	1.491	59.76	1.53
		64.185	5.639	54.526	5.061	63.397	6.521	54.633	1.854	57.403	1.521	59.808	1.54
		64.261	5.639	54.574	5.041	63.428	6.521	54.696	1.864	57.452	1.531	59.856	1.54
		64.333	5.639	54.623	5.022	63.486	6.521	54.754	1.863	57.513	1.53	59.903	1.54
		64.403	5.639	54.668	5.011	63.535	6.512	54.803	1.863	57.559	1.53	59.992	1.55
		64.465	5.629	54.744	5.002	63.624	6.502	54.856	1.863	57.623	1.53	60.053	1.56
		64.49	5.629	54.834	5.001	63.655	6.493	54.91	1.854	57.666	1.53	60.111	1.559
		64.617	5.629	54.884	5.022	63.715	6.492	54.963	1.853	57.719	1.54	60.138	1.579
		64.671	5.62	54.935	5.041	63.759	6.492	55.01	1.864	57.766	1.55	60.193	1.599
		64.727	5.619	54.985	5.081	63.804	6.492	55.062	1.845	57.834	1.56	60.303	1.609
		64.774	5.619	55.035	5.1	63.867	6.492	55.123	1.835	57.888	1.57	60.348	1.599
		64.822	5.619	55.084	5.13	63.945	6.482	55.19	1.814	57.941	1.58	60.398	1.598
		64.884	5.619	55.145	5.129	63.996	6.473	55.247	1.786	57.998	1.57	60.441	1.58
		64.957	5.64	55.176	5.129	64.046	6.472	55.277	1.756	58.064	1.589	60.494	1.569
		65.002	5.639	55.222	5.129	64.111	6.472	55.34	1.746	58.124	1.609	60.568	1.56
		65.064	5.629	55.275	5.12	64.206	6.463	55.415	1.737	58.163	1.608	60.618	1.559
		65.103	5.609	55.367	5.11	64.252	6.472	55.443	1.726	58.224	1.608	60.664	1.55
		65.256	5.6	55.433	5.1	64.297	6.483	55.497	1.736	58.282	1.619	60.727	1.549
		65.314	5.58	55.481	5.07	64.345	6.473	55.559	1.736	58.341	1.618	60.795	1.56
		65.357	5.571	55.545	5.022	64.392	6.472	55.606	1.716	58.391	1.618	60.88	1.559
		65.402	5.58	55.576	4.963	64.471	6.472	55.652	1.726	58.433	1.609	60.911	1.559
		65.461	5.571	55.652	4.894	64.521	6.472	55.699	1.737	58.473	1.599	60.969	1.569
		65.52	5.58	55.714	4.845	64.573	6.483	55.747	1.736	58.559	1.598	61.014	1.589
		65.568	5.57	55.786	4.806	64.628	6.503	55.793	1.736	58.621	1.58	61.06	1.598
		65.615	5.57	55.854	4.786	64.674	6.512	55.841	1.736	58.666	1.569	61.122	1.608
		65.664	5.57	55.927	4.796	64.771	6.522	55.89	1.746	58.711	1.559	61.201	1.628
		65.714	5.581	55.98	4.806	64.817	6.532	55.952	1.746	58.742	1.569	61.268	1.638
		65.821	5.57	56.059	4.805	64.867	6.531	56.011	1.746	58.798	1.56	61.322	1.658
		65.852	5.581	56.102	4.816	64.902	6.541	56.054	1.756	58.846	1.55	61.375	1.678
		65.911	5.58	56.155	4.825	64.955	6.561	56.107	1.765	58.894	1.53	61.451	1.697
		65.948	5.571	56.201	4.835	65.044	6.571	56.152	1.765	58.942	1.511	61.485	1.716
		66.001	5.561	56.247	4.825	65.087	6.581	56.201	1.765	58.989	1.472	61.541	1.716
		66.144	5.571	56.29	4.835	65.132	6.591	56.246	1.775	59.037	1.442	61.592	1.716
		66.197	5.561	56.366	4.845	65.163	6.59	56.29	1.775	59.074	1.422	61.71	1.726
		66.262	5.551	56.411	4.864	65.222	6.6	56.321	1.785	59.127	1.403	61.766	1.726
		66.282	5.551	56.462	4.884	65.379	6.6	56.377	1.785	59.181	1.383	61.813	1.726
		66.333	5.551	56.506	4.894	65.435	6.62	56.425	1.785	59.231	1.364	61.858	1.707
		66.451	5.551	56.572	4.904	65.478	6.63	56.475	1.775	59.296	1.363	61.889	1.687
		66.482	5.551	56.62	4.924	65.526	6.64	56.529	1.775	59.362	1.344	61.983	1.677
		66.533	5.561	56.67	4.933	65.557	6.65	56.56	1.756	59.392	1.324	62.038	1.677
		66.582	5.571	56.728	4.933	65.68	6.669	56.62	1.746	59.431	1.324	62.091	1.658
		66.63	5.57	56.759	4.943	65.728	6.679	56.669	1.736	59.483	1.305	62.15	1.668
		66.704	5.561	56.814	4.953	65.759	6.678	56.72	1.736	59.542	1.304	62.198	1.687
		66.749	5.551	56.864	4.943	65.821	6.689	56.769	1.736	59.58	1.295	62.328	1.697
		66.793	5.551	56.926	4.933	65.869	6.699	56.821	1.756	59.65	1.286	62.381	1.687
		66.85	5.541	56.957	4.933	65.969	6.698	56.872	1.775	59.695	1.276	62.427	1.687
		66.92	5.541	57.013	4.933	66.021	6.708	56.922	1.795	59.726	1.275	62.483	1.687
		66.994	5.541	57.061	4.933	66.068	6.708	56.985	1.805	59.799	1.256	62.527	1.687
		67.055	5.551	57.122	4.924	66.113	6.728	57.008	1.815	59.853	1.255	62.579	1.717
		67.101	5.551	57.153	4.913	66.144	6.738	57.06	1.825	59.906	1.255	62.671	1.736
		67.149	5.551	57.21	4.903	66.237	6.737	57.119	1.824	59.96	1.255	62.702	1.756
		67.208	5.571	57.26	4.885	66.29	6.728	57.168	1.824	60.022	1.265	62.763	1.755
		67.253	5.59	57.32	4.865	66.343	6.738	57.218	1.834	60.067	1.265	62.809	1.755
		67.32	5.59	57.351	4.854	66.42	6.728	57.268	1.854	60.095	1.285	62.854	1.766
		67.365	5.59	57.406	4.815	66.481	6.727	57.317	1.853	60.169	1.295	62.919	1.776
		67.409	5.6	57.452	4.796	66.617	6.738	57.367	1.874	60.256	1.305	63	1.786
		67.463	5.6	57.51	4.786	66.664	6.728	57.435	1.903	60.284	1.324	63.053	1.804
		67.536	5.609	57.541	4.777	66.709	6.727	57.488	1.902	60.35	1.344	63.107	1.825
		67.585	5.62	57.584	4.756	66.748	6.727	57.519	1.902	60.371	1.354	63.262	1.824
		67.634	5.63	57.634	4.756	66.805	6.727	57.567	1.913	60.407	1.374	63.312	1.834
		67.696	5.629	57.699	4.747	66.897	6.727	57.618	1.893	60.458	1.383	63.365	1.834
		67.758	5.619	57.721	4.746	66.982	6.727	57.687	1.873	60.509	1.394	63.411	1.805
		67.865	5.63	57.775	4.757	67.045	6.727	57.749	1.854	60.559	1.412	63.467	1.785
		67.91	5.629	57.837	4.756	67.095	6.727	57.786	1.834	60.61	1.422	63.528	1.775
		67.956	5.629	57.901	4.746	67.16	6.718	57.856	1.805	60.66	1.443	63.579	1.765
		68.036	5.629	57.955	4.746	67.26	6.688	57.901	1.785	60.733	1.472	63.625	1.746
		68.099	5.649	58.005	4.737	67.312	6.688	57.932	1.776	60.779	1.482	63.686	1.746
		68.158	5.649	58.05	4.718	67.359	6.679	57.974	1.775	60.831	1.52	63.729	1.755
		68.233	5.659	58.101	4.688	67.415	6.669	58.031	1.785	60.889	1.54	63.863	1.755
		68.282	5.668	58.144	4.649	67.461	6.659	58.099	1.795	60.956	1.57	63.891	1.755
		68.332	5.678	58.197	4.61	67.561	6.669	58.129	1.814	61.003	1.599	63.951	1.755
		68.383	5.678	58.241	4.571	67.613	6.669	58.183	1.854	61.065	1.608	64.018	1.755
		68.503	5.678	58.309	4.531	67.66	6.659	58.25	1.903	61.133	1.619	64.068	1.746
		68.565	5.688	58.345	4.502	67.705	6.669	58.295	1.952	61.178	1.618	64.187	1.746
		68.591	5.678	58.394	4.482	67.736	6.659	58.341	2.02	61.225	1.618	64.24	1.766
		68.641	5.678	58.462	4.462	67.89	6.64	58.405	2.099	61.253	1.618	64.283	1.765
		68.706	5.669	58.494	4.443	67.933	6.629	58.452	2.168	61.305	1.638	64.336	1.776
		68.782	5.668	58.537	4.403	67.983	6.629	58.504	2.217	61.372	1.638	64.383	1.785
		68.847	5.678	58.59	4.374	68.028	6.61	58.584	2.256	61.425	1.629	64.435	1.775
		68.9	5.689	58.666	4.355	68.071	6.62	58.607	2.295	61.49	1.628	64.479	1.785
		68.954	5.698	58.709	4.315	68.146	6.619	58.661	2.305	61.54	1.618	64.532	1.775
		69.007	5.698	58.762	4.305	68.206	6.619	58.725	2.315	61.627	1.608	64.578	1.765
		69.137	5.698	58.821	4.316	68.264	6.629	58.785	2.305	61.672	1.608	64.623	1.765
		69.206	5.698	58.892	4.306	68.295	6.62	58.816	2.295	61.726	1.608	64.687	1.765
		69.252	5.698	58.942	4.286	68.352	6.619	58.866	2.295	61.772	1.608	64.766	1.756
		69.297	5.708	58.999	4.266	68.437	6.619	58.916	2.276	61.836	1.608	64.831	1.755
		69.362	5.707	59.043	4.247	68.493	6.619	58.962	2.256	61.88	1.608	64.882	1.766
		69.443	5.717	59.122	4.218	68.551	6.619	59.012	2.236	61.939	1.608	64.934	1.765
		69.494	5.727	59.204	4.188	68.597	6.619	59.058	2.217	62.022	1.619	65.008	1.775
		69.558	5.738	59.268	4.158	68.636	6.63	59.108	2.177	62.117	1.609	65.036	1.785
		69.621	5.737	59.33	4.129	68.704	6.629	59.155	2.167	62.179	1.608	65.09	1.795
		69.739	5.747	59.401	4.109	68.763	6.62	59.217	2.148	62.232	1.608	65.137	1.805
		69.8	5.757	59.462	4.08	68.808	6.619	59.277	2.158	62.278	1.599	65.172	1.815
		69.831	5.757	59.493	4.06	68.861	6.619	59.328	2.177	62.331	1.59	65.266	1.814
		69.877	5.757	59.572	4.041	68.936	6.611	59.355	2.197	62.385	1.589	65.325	1.834
		69.93	5.757	59.634	4.011	69.013	6.61	59.409	2.207	62.438	1.58	65.373	1.845
		70.005	5.737	59.702	3.982	69.058	6.6	59.47	2.236	62.497	1.579	65.435	1.864
		70.05	5.737	59.771	3.972	69.086	6.6	59.521	2.236	62.547	1.589	65.5	1.873
		70.095	5.737	59.833	3.972	69.144	6.591	59.547	2.247	62.609	1.589	65.594	1.864
		70.123	5.727	59.889	3.962	69.189	6.59	59.62	2.265	62.646	1.599	65.64	1.874
		70.171	5.727	59.972	3.972	69.232	6.59	59.673	2.276	62.702	1.598	65.691	1.884
		70.211	5.727	60.019	3.982	69.26	6.59	59.701	2.275	62.761	1.619	65.736	1.873
		70.297	5.727	60.072	3.992	69.314	6.581	59.764	2.295	62.823	1.628	65.785	1.873
		70.411	5.737	60.142	3.972	69.361	6.571	59.808	2.295	62.882	1.638	65.897	1.883
		70.455	5.757	60.194	3.952	69.396	6.561	59.861	2.286	62.929	1.648	65.933	1.883
		70.5	5.766	60.263	3.904	69.477	6.551	59.907	2.285	63.006	1.667	65.986	1.893
		70.554	5.766	60.286	3.854	69.536	6.541	59.96	2.276	63.073	1.678	66.043	1.884
		70.719	5.766	60.325	3.796	69.578	6.532	60.003	2.275	63.129	1.677	66.093	1.883
		70.776	5.766	60.377	3.736	69.62	6.522	60.056	2.275	63.205	1.677	66.173	1.883
		70.824	5.766	60.44	3.688	69.651	6.502	60.103	2.275	63.236	1.687	66.22	1.874
		70.868	5.776	60.5	3.619	69.747	6.483	60.154	2.286	63.295	1.677	66.273	1.873
		70.914	5.767	60.551	3.56	69.805	6.463	60.211	2.285	63.358	1.668	66.318	1.873
		71.018	5.776	60.602	3.492	69.85	6.434	60.256	2.285	63.407	1.658	66.364	1.884
		71.063	5.787	60.663	3.423	69.901	6.414	60.3	2.285	63.438	1.657	66.414	1.883
		71.094	5.786	60.694	3.384	69.944	6.405	60.357	2.285	63.495	1.648	66.479	1.873
		71.15	5.776	60.751	3.374	69.997	6.395	60.401	2.276	63.568	1.639	66.529	1.863
		71.212	5.786	60.803	3.355	70.042	6.394	60.443	2.266	63.639	1.648	66.578	1.854
		71.314	5.786	60.865	3.354	70.093	6.394	60.472	2.256	63.683	1.668	66.639	1.844
		71.338	5.776	60.927	3.354	70.138	6.385	60.52	2.217	63.743	1.687	66.76	1.824
		71.386	5.776	61.004	3.345	70.191	6.375	60.571	2.198	63.782	1.717	66.806	1.814
		71.44	5.776	61.066	3.305	70.301	6.374	60.613	2.167	63.832	1.727	66.878	1.814
		71.501	5.786	61.11	3.266	70.348	6.374	60.644	2.129	63.9	1.746	66.932	1.805
		71.602	5.796	61.172	3.217	70.396	6.355	60.688	2.109	63.923	1.756	66.985	1.795
		71.644	5.806	61.217	3.168	70.424	6.365	60.745	2.08	63.974	1.755	67.08	1.785
		71.674	5.806	61.27	3.109	70.487	6.356	60.793	2.05	64.032	1.746	67.134	1.785
		71.732	5.816	61.313	3.08	70.594	6.346	60.84	2.041	64.092	1.756	67.187	1.766
		71.775	5.815	61.358	3.06	70.626	6.326	60.921	2.02	64.12	1.737	67.244	1.775
		71.825	5.815	61.388	3.041	70.689	6.325	60.973	2.001	64.17	1.746	67.294	1.775
		71.87	5.826	61.454	3.031	70.736	6.316	61.038	1.972	64.218	1.746	67.409	1.795
		71.921	5.825	61.506	3.03	70.784	6.326	61.111	1.971	64.266	1.746	67.464	1.795
		71.965	5.825	61.558	3.011	70.812	6.316	61.163	1.952	64.313	1.746	67.508	1.814
		72.069	5.825	61.602	3.011	70.906	6.306	61.215	1.942	64.362	1.755	67.561	1.834
		72.095	5.835	61.655	3.001	70.953	6.286	61.27	1.942	64.424	1.755	67.607	1.854
		72.137	5.845	61.698	2.982	71.006	6.296	61.319	1.942	64.485	1.766	67.755	1.853
		72.191	5.865	61.751	2.981	71.072	6.296	61.355	1.932	64.532	1.785	67.786	1.874
		72.255	5.875	61.797	2.962	71.139	6.306	61.408	1.903	64.577	1.814	67.842	1.864
		72.298	5.884	61.85	2.943	71.251	6.326	61.465	1.902	64.623	1.834	67.893	1.854
		72.433	5.894	61.897	2.942	71.307	6.336	61.512	1.874	64.682	1.863	67.928	1.825
		72.502	5.894	61.942	2.942	71.35	6.335	61.561	1.854	64.727	1.894	68.015	1.824
		72.545	5.894	61.988	2.942	71.406	6.346	61.619	1.824	64.772	1.903	68.076	1.804
		72.59	5.904	62.049	2.952	71.47	6.345	61.654	1.815	64.803	1.933	68.124	1.815
		72.668	5.923	62.095	2.952	71.586	6.335	61.706	1.796	64.879	1.962	68.171	1.805
		72.73	5.923	62.156	2.952	71.633	6.326	61.774	1.795	64.923	1.991	68.202	1.815
		72.792	5.944	62.187	2.972	71.685	6.336	61.805	1.785	64.968	2.03	68.324	1.805
		72.823	5.953	62.239	2.971	71.732	6.335	61.856	1.785	64.995	2.06	68.372	1.804
		72.873	5.973	62.291	2.971	71.839	6.345	61.923	1.785	65.05	2.079	68.403	1.785
		72.99	5.972	62.344	2.982	71.865	6.345	61.983	1.785	65.096	2.109	68.453	1.766
		73.111	5.972	62.41	2.981	71.906	6.356	62.038	1.796	65.132	2.108	68.503	1.746
		73.198	5.963	62.446	3.002	71.955	6.365	62.078	1.804	65.185	2.119	68.667	1.736
		73.245	5.962	62.5	3.011	72.004	6.355	62.132	1.804	65.238	2.139	68.726	1.717
		73.305	5.953	62.562	3.031	72.114	6.355	62.185	1.814	65.283	2.148	68.779	1.716
		73.416	5.953	62.61	3.041	72.152	6.375	62.232	1.825	65.318	2.158	68.833	1.697
		73.444	5.953	62.677	3.06	72.205	6.365	62.288	1.824	65.362	2.157	68.883	1.697
		73.507	5.963	62.736	3.05	72.263	6.365	62.334	1.844	65.416	2.157	68.979	1.677
		73.551	5.953	62.78	3.06	72.312	6.375	62.398	1.864	65.463	2.148	69.026	1.677
		73.596	5.963	62.831	3.05	72.391	6.385	62.433	1.854	65.511	2.148	69.075	1.677
		73.655	5.962	62.874	3.05	72.422	6.375	62.494	1.863	65.557	2.168	69.122	1.687
		73.729	5.972	62.932	3.06	72.483	6.385	62.556	1.863	65.612	2.187	69.171	1.687
		73.779	5.983	62.974	3.07	72.53	6.395	62.612	1.854	65.658	2.197	69.237	1.677
		73.844	5.982	63.028	3.089	72.574	6.394	62.68	1.853	65.694	2.227	69.299	1.677
		73.904	5.993	63.101	3.119	72.64	6.394	62.704	1.853	65.747	2.256	69.344	1.687
		74.035	5.992	63.167	3.129	72.717	6.394	62.753	1.834	65.812	2.286	69.375	1.687
		74.103	5.992	63.233	3.148	72.77	6.394	62.817	1.824	65.835	2.315	69.435	1.687
		74.15	6.002	63.293	3.168	72.821	6.394	62.891	1.814	65.872	2.344	69.566	1.707
		74.195	6.002	63.338	3.187	72.873	6.414	62.953	1.795	65.925	2.374	69.614	1.717
		74.226	6.012	63.389	3.207	72.959	6.404	63.006	1.786	65.969	2.403	69.663	1.707
		74.333	6.002	63.433	3.217	72.99	6.414	63.074	1.785	66.013	2.433	69.701	1.716
		74.384	6.002	63.478	3.227	73.063	6.404	63.105	1.805	66.051	2.452	69.753	1.716
		74.432	6.002	63.524	3.237	73.122	6.414	63.152	1.815	66.103	2.481	69.856	1.716
		74.496	6.002	63.582	3.247	73.183	6.394	63.205	1.835	66.155	2.511	69.893	1.716
		74.527	6.012	63.628	3.276	73.239	6.414	63.262	1.874	66.207	2.531	69.943	1.716
		74.628	6.002	63.681	3.305	73.31	6.424	63.312	1.903	66.251	2.551	69.997	1.716
		74.728	5.992	63.748	3.325	73.363	6.423	63.363	1.932	66.304	2.56	70.044	1.716
		74.797	5.982	63.788	3.345	73.417	6.423	63.414	1.962	66.35	2.58	70.123	1.716
		74.885	5.972	63.846	3.355	73.47	6.433	63.475	2.001	66.403	2.59	70.165	1.706
		74.947	5.972	63.911	3.354	73.513	6.433	63.498	2.02	66.45	2.589	70.216	1.697
		75.023	5.972	63.96	3.365	73.558	6.424	63.537	2.05	66.502	2.599	70.259	1.678
		75.054	5.954	64.002	3.374	73.589	6.404	63.593	2.06	66.549	2.599	70.303	1.648
		75.112	5.963	64.089	3.403	73.65	6.404	63.639	2.07	66.605	2.609	70.362	1.619
		75.157	5.962	64.176	3.433	73.693	6.385	63.684	2.069	66.651	2.619	70.419	1.599
		75.2	5.962	64.207	3.472	73.813	6.375	63.731	2.069	66.696	2.618	70.455	1.598
		75.261	5.962	64.279	3.521	73.844	6.365	63.822	2.069	66.743	2.618	70.504	1.579
		75.338	5.973	64.325	3.561	73.894	6.355	63.883	2.069	66.806	2.638	70.56	1.559
		75.391	5.972	64.404	3.59	73.953	6.355	63.928	2.06	66.876	2.618	70.624	1.55
		75.434	5.953	64.469	3.629	73.996	6.375	63.974	2.04	66.932	2.599	70.675	1.53
		75.486	5.953	64.542	3.668	74.091	6.385	64.002	2.03	66.99	2.599	70.736	1.511
		75.621	5.943	64.622	3.688	74.126	6.374	64.077	2.001	67.039	2.58	70.785	1.491
		75.673	5.943	64.682	3.737	74.17	6.385	64.154	1.981	67.078	2.56	70.83	1.471
		75.719	5.943	64.713	3.766	74.221	6.384	64.203	1.962	67.134	2.531	70.947	1.462
		75.765	5.943	64.763	3.815	74.263	6.365	64.283	1.952	67.202	2.502	70.993	1.452
		75.795	5.934	64.805	3.865	74.358	6.355	64.327	1.942	67.225	2.472	71.054	1.442
		75.861	5.933	64.854	3.894	74.409	6.346	64.379	1.952	67.264	2.452	71.085	1.442
		75.916	5.924	64.912	3.923	74.452	6.335	64.424	1.962	67.317	2.413	71.139	1.462
		75.961	5.923	64.98	3.962	74.496	6.316	64.476	1.982	67.371	2.403	71.237	1.452
		75.992	5.934	65.003	4.001	74.524	6.315	64.519	2.001	67.424	2.413	71.288	1.462
		76.035	5.933	65.058	4.021	74.612	6.315	64.564	2.041	67.471	2.403	71.338	1.472
		76.131	5.933	65.118	4.05	74.655	6.315	64.611	2.059	67.516	2.403	71.387	1.471
		76.184	5.933	65.179	4.08	74.701	6.306	64.671	2.079	67.547	2.423	71.426	1.462
		76.246	5.933	65.21	4.109	74.731	6.316	64.715	2.109	67.607	2.433	71.51	1.461
		76.269	5.933	65.269	4.139	74.789	6.306	64.769	2.138	67.654	2.413	71.589	1.452
		76.307	5.943	65.32	4.168	74.877	6.316	64.822	2.138	67.699	2.403	71.639	1.451
		76.401	5.943	65.38	4.198	74.905	6.326	64.851	2.138	67.745	2.403	71.692	1.451
		76.457	5.953	65.411	4.237	74.963	6.335	64.89	2.129	67.807	2.393	71.752	1.442
		76.501	5.953	65.467	4.246	75.011	6.345	64.958	2.119	67.854	2.393	71.87	1.413
		76.556	5.953	65.518	4.276	75.048	6.356	65.017	2.109	67.901	2.403	71.924	1.383
		76.586	5.953	65.579	4.305	75.182	6.355	65.047	2.099	67.93	2.413	71.977	1.344
		76.651	5.963	65.61	4.355	75.24	6.365	65.092	2.079	67.98	2.423	72.024	1.295
		76.718	5.962	65.657	4.394	75.293	6.375	65.149	2.089	68.029	2.432	72.095	1.256
		76.767	5.962	65.712	4.453	75.349	6.374	65.207	2.099	68.079	2.442	72.207	1.236
		76.819	5.962	65.781	4.492	75.4	6.404	65.266	2.119	68.13	2.462	72.255	1.207
		76.862	5.962	65.815	4.541	75.515	6.404	65.303	2.129	68.188	2.471	72.298	1.167
		76.974	5.973	65.872	4.58	75.568	6.414	65.352	2.128	68.245	2.481	72.377	1.167
		77.025	5.983	65.922	4.61	75.63	6.423	65.418	2.119	68.302	2.501	72.443	1.148
		77.078	6.002	65.986	4.639	75.678	6.423	65.446	2.109	68.372	2.511	72.54	1.138
		77.121	6.012	66.017	4.678	75.717	6.423	65.518	2.079	68.431	2.511	72.59	1.138
		77.208	6.032	66.073	4.708	75.864	6.423	65.57	2.07	68.481	2.531	72.627	1.128
		77.32	6.042	66.121	4.737	75.919	6.433	65.596	2.079	68.531	2.54	72.683	1.119
		77.349	6.051	66.181	4.767	75.971	6.433	65.65	2.079	68.588	2.55	72.741	1.099
		77.404	6.051	66.204	4.786	76.018	6.454	65.723	2.07	68.653	2.57	72.874	1.089
		77.455	6.061	66.256	4.816	76.066	6.463	65.796	2.08	68.706	2.589	72.939	1.069
		77.5	6.061	66.316	4.845	76.123	6.463	65.816	2.06	68.76	2.589	72.989	1.05
		77.547	6.071	66.374	4.875	76.195	6.472	65.852	2.04	68.791	2.599	73.028	0.991
		77.627	6.081	66.405	4.904	76.245	6.483	65.903	2.031	68.841	2.618	73.099	0.971
		77.683	6.08	66.459	4.933	76.293	6.473	65.948	2.02	68.906	2.628	73.214	0.942
		77.714	6.09	66.505	4.952	76.344	6.472	65.993	2.02	68.959	2.628	73.24	0.922
		77.782	6.081	66.566	4.952	76.428	6.472	66.029	2.011	69.01	2.648	73.282	0.893
		77.9	6.08	66.597	4.963	76.507	6.472	66.082	1.991	69.061	2.648	73.341	0.863
		77.955	6.08	66.651	4.962	76.567	6.453	66.141	1.962	69.114	2.658	73.392	0.834
		78.01	6.09	66.701	5.002	76.614	6.453	66.172	1.952	69.168	2.668	73.453	0.805
		78.057	6.1	66.761	5.041	76.659	6.444	66.228	1.942	69.216	2.688	73.515	0.755
		78.102	6.1	66.793	5.081	76.733	6.433	66.318	1.932	69.254	2.678	73.575	0.775
		78.192	6.11	66.848	5.119	76.797	6.414	66.378	1.932	69.303	2.677	73.62	0.775
		78.307	6.12	66.898	5.158	76.857	6.414	66.423	1.952	69.372	2.668	73.672	0.775
		78.369	6.129	66.968	5.188	76.885	6.404	66.474	1.961	69.409	2.649	73.783	0.775
		78.422	6.129	67.011	5.198	76.943	6.394	66.529	1.952	69.471	2.628	73.819	0.785
		78.468	6.149	67.08	5.218	77.024	6.385	66.555	1.962	69.522	2.599	73.872	0.785
		78.589	6.14	67.163	5.237	77.069	6.375	66.605	1.982	69.576	2.569	73.926	0.775
		78.658	6.139	67.225	5.248	77.1	6.365	66.681	1.981	69.621	2.531	73.973	0.775
		78.712	6.139	67.278	5.257	77.163	6.346	66.765	2.001	69.666	2.491	74.056	0.755
		78.758	6.139	67.323	5.267	77.207	6.336	66.796	2.001	69.697	2.453	74.1	0.746
		78.803	6.139	67.374	5.257	77.309	6.326	66.847	1.982	69.747	2.423	74.151	0.726
		78.903	6.149	67.418	5.237	77.362	6.316	66.898	1.971	69.797	2.403	74.196	0.707
		78.965	6.159	67.463	5.227	77.408	6.306	66.949	1.943	69.846	2.384	74.249	0.696
		79.002	6.159	67.492	5.208	77.457	6.296	66.993	1.912	69.909	2.364	74.379	0.696
		79.086	6.169	67.544	5.179	77.484	6.277	67.044	1.874	69.966	2.354	74.432	0.687
		79.132	6.168	67.595	5.169	77.591	6.267	67.109	1.854	70.009	2.345	74.475	0.677
		79.3	6.179	67.66	5.168	77.627	6.257	67.171	1.834	70.051	2.324	74.53	0.677
		79.331	6.198	67.721	5.159	77.68	6.237	67.241	1.814	70.095	2.305	74.575	0.668
		79.392	6.198	67.769	5.149	77.736	6.237	67.289	1.805	70.154	2.295	74.682	0.658
		79.438	6.208	67.804	5.129	77.784	6.227	67.328	1.815	70.197	2.285	74.711	0.657
		79.483	6.208	67.848	5.109	77.888	6.218	67.396	1.825	70.247	2.285	74.749	0.648
		79.601	6.208	67.935	5.08	77.916	6.208	67.461	1.824	70.312	2.275	74.8	0.628
		79.655	6.208	67.986	5.051	77.975	6.188	67.55	1.845	70.346	2.266	74.85	0.609
		79.708	6.208	68.036	5.041	78.012	6.169	67.61	1.864	70.405	2.256	74.944	0.599
		79.755	6.208	68.112	5.032	78.065	6.168	67.679	1.863	70.455	2.246	74.989	0.598
		79.818	6.218	68.139	5.041	78.153	6.159	67.748	1.874	70.509	2.237	75.017	0.589
		79.865	6.217	68.212	5.041	78.197	6.149	67.786	1.883	70.556	2.227	75.071	0.579
		79.961	6.228	68.259	5.051	78.242	6.139	67.87	1.893	70.591	2.237	75.118	0.579
		80.019	6.227	68.31	5.05	78.273	6.139	67.928	1.903	70.641	2.246	75.239	0.579
		80.101	6.238	68.355	5.071	78.332	6.129	67.964	1.913	70.698	2.246	75.289	0.579
		80.15	6.237	68.422	5.07	78.429	6.139	68.023	1.912	70.746	2.256	75.332	0.569
		80.22	6.237	68.475	5.08	78.476	6.139	68.115	1.893	70.784	2.266	75.377	0.579
		80.299	6.237	68.527	5.1	78.529	6.139	68.191	1.874	70.837	2.265	75.405	0.579
		80.354	6.247	68.602	5.119	78.572	6.149	68.276	1.845	70.891	2.286	75.507	0.589
		80.4	6.247	68.662	5.129	78.617	6.159	68.332	1.825	70.937	2.315	75.551	0.588
		80.45	6.247	68.714	5.149	78.679	6.159	68.366	1.815	70.973	2.334	75.582	0.599
		80.572	6.247	68.777	5.168	78.738	6.169	68.416	1.805	71.026	2.354	75.636	0.598
		80.6	6.247	68.83	5.178	78.783	6.178	68.465	1.796	71.082	2.364	75.684	0.589
		80.656	6.247	68.891	5.198	78.828	6.189	68.515	1.795	71.13	2.384	75.779	0.579
		80.684	6.227	68.922	5.217	78.856	6.188	68.559	1.795	71.212	2.394	75.829	0.51
		80.743	6.237	68.981	5.237	78.945	6.198	68.602	1.795	71.257	2.393	75.875	0.5
		80.822	6.237	69.032	5.248	78.98	6.198	68.652	1.805	71.307	2.393	75.914	0.49
		80.867	6.248	69.092	5.256	79.03	6.188	68.701	1.825	71.353	2.393	75.964	0.001
		80.911	6.247	69.126	5.256	79.084	6.188	68.751	1.834	71.414	2.384	76.055	0
		80.987	6.247	69.185	5.247	79.132	6.178	68.793	1.844	71.46	2.354	76.099	0.539
		81.035	6.237	69.237	5.247	79.21	6.169	68.842	1.863	71.524	2.325	76.15	0.53
		81.141	6.237	69.3	5.237	79.254	6.159	68.931	1.863	71.574	2.295	76.195	0.53
		81.162	6.218	69.362	5.257	79.305	6.169	69.004	1.854	71.623	2.265	76.248	0.53
		81.198	6.217	69.423	5.266	79.347	6.168	69.064	1.853	71.687	2.226		0.521
		81.251	6.228	69.477	5.286	79.398	6.159	69.108	1.863	71.71	2.207		0
		81.311	6.238	69.533	5.296	79.492	6.159	69.181	1.863	71.751	2.177		0
		81.438	6.228	69.59	5.296	79.53	6.169	69.224	1.873	71.836	2.158
		81.487	6.238	69.64	5.276	79.579	6.159	69.277	1.893	71.896	2.138
		81.536	6.247	69.701	5.276	79.637	6.159	69.32	1.883	71.943	2.129
		81.581	6.228	69.732	5.248	79.683	6.149	69.373	1.863	71.999	2.118
		81.625	6.227	69.791	5.218	79.787	6.159	69.417	1.863	72.045	2.118
		81.673	6.248	69.839	5.198	79.818	6.159	69.462	1.844	72.098	2.109
		81.733	6.247	69.902	5.169	79.876	6.168	69.505	1.835	72.145	2.108
		81.777	6.247	69.933	5.159	79.958	6.179	69.569	1.834	72.201	2.099
		81.829	6.267	70.002	5.139	80.022	6.178	69.62	1.844	72.252	2.109
		81.895	6.266	70.033	5.129	80.129	6.178	69.688	1.854	72.289	2.108
		81.94	6.266	70.101	5.129	80.157	6.178	69.749	1.853	72.359	2.099
		82.006	6.258	70.179	5.139	80.233	6.178	69.795	1.864	72.404	2.079
		82.065	6.267	70.216	5.149	80.279	6.189	69.856	1.873	72.435	2.06
		82.115	6.276	70.278	5.188	80.347	6.188	69.893	1.883	72.477	2.04
		82.162	6.276	70.331	5.227	80.45	6.209	69.954	1.913	72.534	2.01
		82.211	6.296	70.388	5.267	80.493	6.198	70.009	1.942	72.606	2.001
		82.323	6.296	70.438	5.316	80.541	6.198	70.073	1.962	72.664	1.992
		82.346	6.296	70.509	5.354	80.572	6.198	70.144	1.982	72.756	1.982
		82.397	6.306	70.556	5.394	80.625	6.179	70.196	1.991	72.801	1.971
		82.487	6.326	70.624	5.433	80.766	6.159	70.237	1.991	72.848	1.962
		82.54	6.336	70.689	5.473	80.818	6.159	70.286	2.001	72.908	1.961
		82.641	6.345	70.74	5.512	80.867	6.139	70.34	2.011	72.962	1.961
		82.694	6.355	70.792	5.551	80.953	6.139	70.376	2.031	73.015	1.961
		82.74	6.355	70.857	5.581	81.029	6.139	70.425	2.05	73.084	1.961
		82.788	6.365	70.928	5.619	81.044	6.12	70.483	2.079	73.107	1.961
		82.82	6.365	70.993	5.659	81.167	6.11	70.54	2.09	73.146	1.972
		82.88	6.365	71.058	5.698	81.235	6.1	70.587	2.099	73.2	1.981
		82.927	6.365	71.111	5.737	81.28	6.091	70.635	2.089	73.245	2.001
		82.982	6.385	71.156	5.776	81.327	6.081	70.683	2.079	73.298	2.011
		83.029	6.384	71.207	5.816	81.384	6.061	70.729	2.04	73.374	2.021
		83.085	6.395	71.254	5.845	81.457	6.052	70.787	2.011	73.423	2.041
		83.155	6.404	71.305	5.884	81.525	6.041	70.816	1.991	73.487	2.04
		83.211	6.414	71.35	5.904	81.577	6.021	70.861	1.962	73.51	2.03
		83.279	6.414	71.4	5.933	81.629	5.983	70.919	1.943	73.56	2.05
		83.325	6.414	71.443	5.953	81.76	5.943	70.968	1.913	73.645	2.06
		83.378	6.424	71.496	5.953	81.828	5.904	71.023	1.903	73.706	2.069
		83.425	6.423	71.541	5.963	81.874	5.875	71.075	1.874	73.76	2.079
		83.485	6.423	71.588	5.962	81.919	5.836	71.127	1.864	73.81	2.09
		83.532	6.414	71.615	5.943	81.951	5.796	71.179	1.854	73.867	2.099
		83.6	6.414	71.665	5.933	82.042	5.777	71.225	1.874	73.914	2.119
		83.659	6.424	71.712	5.943	82.089	5.747	71.279	1.883	73.949	2.118
		83.735	6.423	71.791	5.924	82.137	5.718	71.322	1.893	73.999	2.129
		83.806	6.423	71.836	5.914	82.165	5.698	71.367	1.913	74.056	2.138
		83.875	6.423	71.89	5.943	82.228	5.698	71.397	1.943	74.105	2.138
		83.898	6.423	71.951	5.963	82.338	5.698	71.442	1.952	74.142	2.138
		83.937	6.433	72.025	5.962	82.366	5.698	71.502	1.981	74.191	2.148
		84.027	6.433	72.094	5.962	82.429	5.688	71.563	2.02	74.26	2.148
		84.104	6.443	72.145	5.962	82.473	5.698	71.625	2.04	74.28	2.167
		84.151	6.443	72.19	5.953	82.519	5.698	71.704	2.05	74.319	2.188
		84.204	6.443	72.221	5.943	82.596	5.698	71.754	2.031	74.371	2.217
		84.28	6.443	72.263	5.934	82.653	5.708	71.803	2.01	74.434	2.226
		84.406	6.453	72.317	5.933	82.703	5.727	71.867	1.991	74.494	2.246
		84.447	6.453	72.374	5.954	82.765	5.727	71.898	1.981	74.533	2.256
		84.506	6.453	72.419	5.973	82.83	5.737	71.977	1.971	74.583	2.266
		84.556	6.453	72.471	5.993	82.941	5.747	72.031	1.971	74.651	2.256
		84.607	6.443	72.514	6.012	82.989	5.747	72.084	1.962	74.674	2.256
		84.745	6.443	72.565	6.022	83.037	5.747	72.171	1.952	74.711	2.247
		84.793	6.434	72.607	6.032	83.096	5.757	72.202	1.943	74.77	2.227
		84.821	6.433	72.657	6.022	83.124	5.728	72.252	1.933	74.828	2.207
		84.863	6.424	72.714	6.032	83.243	5.708	72.301	1.932	74.874	2.206
		84.986	6.423	72.779	6.022	83.296	5.679	72.353	1.952	74.921	2.187
		85.04	6.423	72.846	6.032	83.342	5.639	72.402	1.962	74.967	2.177
		85.09	6.415	72.89	6.031	83.395	5.61	72.45	1.991	75.016	2.167
		85.133	6.414	72.955	6.022	83.442	5.58	72.516	2.011	75.062	2.178
		85.178	6.414	73.028	6.012	83.546	5.541	72.571	2.021	75.11	2.158
		85.226	6.404	73.056	6.002	83.572	5.512	72.615	2.031	75.155	2.148
		85.288	6.404	73.113	6.002	83.614	5.482	72.678	2.03	75.21	2.138
		85.344	6.404	73.161	6.002	83.664	5.443	72.724	2.02	75.264	2.109
		85.399	6.404	73.22	6.002	83.713	5.404	72.77	2.01	75.312	2.08
		85.459	6.404	73.251	6.002	83.769	5.365	72.814	1.991	75.363	2.06
		85.563	6.394	73.305	6.022	83.816	5.345	72.877	1.971	75.416	2.04
		85.61	6.404	73.355	6.021	83.853	5.316	72.924	1.962	75.459	2.021
		85.67	6.404	73.416	6.012	83.903	5.296	72.976	1.952	75.501	2.011
		85.717	6.404	73.444	6.003	83.957	5.296	73.046	1.952	75.545	2.01
		85.768	6.404	73.52	5.993	84.005	5.296	73.076	1.972	75.604	2.01
		85.874	6.395	73.563	5.992	84.132	5.296	73.133	1.992	75.649	2.01
		85.897	6.385	73.616	6.002	84.162	5.306	73.214	2.031	75.694	2.01
		85.946	6.375	73.659	6.022	84.199	5.316	73.278	2.059	75.737	2.01
		86.016	6.384	73.712	6.051	84.247	5.326	73.324	2.089	75.796	2.01
		86.075	6.384	73.782	6.091	84.306	5.335	73.377	2.129	75.855	2.01
		86.154	6.405	73.838	6.12	84.362	5.354	73.457	2.158	75.898	2.001
		86.206	6.414	73.895	6.15	84.437	5.365	73.507	2.188	75.928	1.991
		86.24	6.404	73.945	6.169	84.503	5.385	73.558	2.207	75.976	2.001
		86.291	6.404	74.016	6.179	84.556	5.404	73.61	2.227	76.024	2.001
		86.336	6.395	74.063	6.178	84.599	5.414	73.673	2.237	76.091	2.021
		86.384	6.394	74.134	6.159	84.703	5.394	73.703	2.226	76.144	2.031
		86.443	6.394	74.188	6.149	84.733	5.394	73.785	2.226	76.195	2.04
		86.507	6.394	74.244	6.12	84.77	5.384	73.869	2.226	76.246	2.031
		86.573	6.394	74.302	6.119	84.821	5.365	73.9	2.217	76.302	2.011
		86.624	6.394	74.351	6.13	84.88	5.364	73.968	2.207	76.358	1.991
		86.696	6.394	74.415	6.129	84.945	5.364	74.033	2.198	76.409	1.972
		86.725	6.394	74.454	6.139	85.014	5.364	74.1	2.187	76.47	1.952
		86.774	6.394	74.511	6.149	85.045	5.375	74.136	2.168	76.501	1.942
		86.812	6.384	74.569	6.149	85.099	5.395	74.188	2.148	76.578	1.932
		86.85	6.375	74.629	6.149	85.147	5.394	74.254	2.118	76.623	1.913
		86.932	6.384	74.683	6.149	85.184	5.384	74.291	2.099	76.671	1.903
		86.991	6.384	74.736	6.149	85.237	5.375	74.347	2.08	76.704	1.884
		87.036	6.394	74.783	6.159	85.296	5.365	74.409	2.05	76.755	1.854
		87.085	6.404	74.839	6.188	85.347	5.355	74.469	2.011	76.812	1.825
		87.132	6.404	74.885	6.209	85.416	5.365	74.524	2.001	76.892	1.795
		87.236	6.424	74.938	6.228	85.462	5.375	74.592	2.001	76.954	1.775
		87.265	6.423	74.989	6.248	85.517	5.374	74.668	1.992	76.991	1.756
		87.301	6.433	75.045	6.247	85.565	5.374	74.731	1.991	77.078	1.755
		87.377	6.443	75.092	6.247	85.61	5.374	74.78	1.991	77.132	1.746
		87.424	6.453	75.144	6.267	85.676	5.365	74.829	1.971	77.2	1.727
		87.528	6.453	75.22	6.277	85.759	5.355	74.879	1.903	77.276	1.707
		87.56	6.453	75.267	6.316	85.808	5.354	74.918	1.893	77.307	1.687
		87.611	6.453	75.335	6.346	85.877	5.354	74.971	1.884	77.376	1.678
		87.675	6.453	75.4	6.365	85.937	5.354	75.036	1.883	77.422	1.668
		87.722	6.463	75.45	6.375	86.06	5.345	75.067	1.893	77.498	1.658
		87.809	6.473	75.52	6.394	86.091	5.345	75.132	1.932	77.545	1.657
		87.863	6.472	75.583	6.404	86.151	5.345	75.161	1.952	77.598	1.648
		87.909	6.472	75.652	6.404	86.19	5.325	75.208	1.981	77.652	1.658
		87.964	6.472	75.701	6.415	86.243	5.316	75.272	2.001	77.72	1.648
		88.027	6.472	75.754	6.414	86.319	5.305	75.349	2.001	77.781	1.639
		88.136	6.482	75.815	6.414	86.365	5.287	75.403	1.982	77.843	1.638
		88.192	6.482	75.846	6.404	86.41	5.276	75.45	1.962	77.911	1.628
		88.249	6.482	75.903	6.394	86.441	5.276	75.486	1.913	77.972	1.618
		88.299	6.473	75.953	6.385	86.499	5.266	75.535	1.864	78.003	1.618
		88.359	6.453	76.021	6.384	86.632	5.247	75.6	1.815	78.071	1.599
		88.417	6.453	76.082	6.384	86.696	5.237	75.624	1.766	78.118	1.589
		88.49	6.453	76.133	6.394	86.761	5.237	75.66	1.727	78.197	1.58
		88.539	6.463	76.179	6.394	86.812	5.228	75.725	1.716	78.243	1.57
		88.589	6.473	76.231	6.385	86.874	5.227	75.79	1.716	78.299	1.549
		88.636	6.483	76.276	6.394	86.981	5.217	75.813	1.727	78.383	1.549
		88.657	6.492	76.325	6.384	87.034	5.198	75.886	1.775	78.448	1.549
		88.772	6.492	76.376	6.384	87.093	5.169	75.953	1.815	78.509	1.54
		88.819	6.502	76.429	6.384	87.144	5.159	76.019	1.844	78.538	1.52
		88.872	6.502	76.487	6.384	87.205	5.149	76.086	1.864	78.592	1.511
		88.918	6.493	76.533	6.356	87.27	5.148	76.153	1.874	78.651	1.51
		89.017	6.503	76.572	6.355	87.352	5.159	76.218	1.854	78.695	1.51
		89.062	6.502	76.622	6.346	87.407	5.158	76.271	1.825	78.769	1.51
		89.124	6.493	76.679	6.345	87.473	5.158	76.302	1.805	78.836	1.521
		89.177	6.492	76.729	6.335	87.526	5.179	76.367	1.785	78.887	1.54
		89.224	6.492	76.789	6.326	87.641	5.178	76.39	1.765	78.94	1.54
		89.315	6.492	76.82	6.325	87.688	5.178	76.428	1.736	78.969	1.56
		89.351	6.492	76.876	6.336	87.751	5.188	76.48	1.717	79.021	1.58
		89.415	6.492	76.924	6.326	87.795	5.188	76.566	1.697	79.078	1.609
		89.471	6.503	76.985	6.346	87.822	5.178	76.62	1.687	79.132	1.628
		89.502	6.512	77.031	6.365	87.958	5.168	76.673	1.678	79.17	1.648
		89.595	6.522	77.09	6.365	87.995	5.159	76.735	1.667	79.24	1.658
		89.635	6.521	77.151	6.385	88.038	5.158	76.791	1.667	79.286	1.668
		89.703	6.512	77.219	6.404	88.089	5.139	76.83	1.678	79.337	1.667
		89.764	6.503	77.284	6.424	88.148	5.129	76.885	1.688	79.385	1.667
		89.807	6.493	77.342	6.453	88.231	5.119	76.94	1.687	79.424	1.678
		89.905	6.483	77.393	6.473	88.283	5.1	76.996	1.697	79.477	1.677
		89.956	6.482	77.436	6.472	88.33	5.09	77.042	1.687	79.534	1.677
		90.015	6.473	77.489	6.463	88.383	5.071	77.095	1.658	79.582	1.697
		90.068	6.472	77.562	6.463	88.429	5.051	77.149	1.638	79.631	1.707
		90.141	6.463	77.587	6.433	88.529	5.041	77.205	1.619	79.688	1.706
		90.203	6.463	77.66	6.424	88.581	5.031	77.261	1.599	79.719	1.717
		90.281	6.463	77.703	6.433	88.625	5.012	77.312	1.589	79.78	1.716
		90.333	6.463	77.753	6.443	88.678	4.993	77.373	1.58	79.826	1.697
		90.399	6.473	77.796	6.443	88.724	4.982	77.404	1.569	79.873	1.687
		90.45	6.472	77.848	6.483	88.802	4.972	77.447	1.56	79.93	1.668
		90.592	6.483	77.893	6.512	88.848	4.962	77.503	1.57	79.953	1.658
		90.645	6.492	77.942	6.541	88.896	4.962	77.571	1.579	80	1.648
		90.692	6.483	77.993	6.561	88.934	4.962	77.602	1.599	80.054	1.648
		90.745	6.482	78.02	6.59	88.983	4.972	77.661	1.609	80.101	1.628
		90.788	6.473	78.06	6.62	89.056	4.972	77.709	1.638	80.149	1.609
		90.833	6.463	78.108	6.659	89.112	4.972	77.77	1.658	80.195	1.589
		90.883	6.444	78.17	6.688	89.157	4.972	77.801	1.668	80.242	1.58
		90.946	6.443	78.231	6.738	89.185	4.983	77.847	1.687	80.289	1.579
		90.994	6.443	78.274	6.796	89.242	4.982	77.9	1.687	80.335	1.57
		91.042	6.453	78.327	6.846	89.309	4.972	77.958	1.667	80.399	1.569
		91.091	6.453	78.371	6.884	89.374	4.972	78.007	1.667	80.45	1.569
		91.122	6.473	78.423	6.934	89.433	4.972	78.057	1.667	80.503	1.569
		91.238	6.472	78.468	6.954	89.477	4.972	78.107	1.667	80.559	1.569
		91.303	6.463	78.515	6.973	89.52	4.972	78.167	1.677	80.603	1.589
		91.347	6.463	78.543	6.993	89.595	4.982	78.198	1.697	80.633	1.589
		91.389	6.453	78.599	7.012	89.654	4.982	78.245	1.697	80.673	1.589
		91.432	6.444	78.647	7.022	89.691	4.973	78.298	1.717	80.721	1.599
		91.489	6.443	78.715	7.032	89.74	4.972	78.369	1.727	80.777	1.618
		91.533	6.443	78.762	7.041	89.798	4.963	78.391	1.726	80.839	1.628
		91.584	6.443	78.817	7.051	89.941	4.953	78.428	1.716	80.898	1.628
		91.687	6.453	78.88	7.071	90.009	4.952	78.484	1.726	80.943	1.628
		91.714	6.443	78.932	7.08	90.054	4.943	78.546	1.717	80.996	1.619
		91.772	6.453	78.979	7.08	90.097	4.933	78.609	1.726	81.04	1.608
		91.817	6.453	79.035	7.08	90.129	4.923	78.659	1.717	81.092	1.579
		91.868	6.453	79.083	7.071	90.263	4.914	78.709	1.716	81.137	1.579
		92.011	6.472	79.137	7.051	90.304	4.894	78.769	1.707	81.184	1.57
		92.074	6.472	79.184	7.072	90.35	4.875	78.8	1.697	81.243	1.569
		92.119	6.472	79.24	7.061	90.419	4.855	78.869	1.687	81.319	1.56
		92.164	6.463	79.286	7.061	90.465	4.835	78.898	1.687	81.382	1.57
		92.194	6.473	79.339	7.071	90.605	4.815	78.946	1.687	81.432	1.56
		92.245	6.472	79.385	7.071	90.651	4.806	79.008	1.687	81.49	1.569
		92.365	6.492	79.441	7.061	90.7	4.796	79.061	1.687	81.544	1.579
		92.41	6.503	79.488	7.061	90.727	4.786	79.104	1.687	81.631	1.589
		92.462	6.512	79.541	7.052	90.799	4.776	79.162	1.687	81.674	1.599
		92.515	6.512	79.595	7.062	90.861	4.767	79.208	1.707	81.753	1.598
		92.571	6.522	79.632	7.061	90.925	4.757	79.254	1.716	81.828	1.608
		92.701	6.521	79.694	7.052	90.968	4.727	79.281	1.716	81.896	1.608
		92.728	6.531	79.747	7.032	91.022	4.708	79.329	1.716	81.954	1.608
		92.77	6.531	79.806	7.022	91.069	4.688	79.378	1.716	82.006	1.608
		92.819	6.541	79.857	6.973	91.136	4.668	79.421	1.716	82.075	1.618
		92.88	6.541	79.893	6.963	91.187	4.659	79.477	1.716	82.098	1.638
		92.959	6.541	79.946	6.963	91.235	4.658	79.545	1.736	82.152	1.648
		93.021	6.552	80.005	6.954	91.274	4.668	79.576	1.727	82.236	1.677
		93.085	6.541	80.056	6.973	91.33	4.659	79.62	1.746	82.276	1.677
		93.134	6.531	80.116	6.983	91.385	4.648	79.676	1.746	82.346	1.677
		93.184	6.531	80.147	6.973	91.465	4.639	79.741	1.746	82.435	1.667
		93.286	6.541	80.223	6.973	91.517	4.639	79.772	1.756	82.511	1.667
		93.334	6.532	80.267	6.963	91.572	4.629	79.829	1.775	82.579	1.677
		93.386	6.531	80.32	6.944	91.601	4.629	79.876	1.786	82.66	1.697
		93.446	6.531	80.369	6.934	91.64	4.629	79.936	1.804	82.709	1.717
		93.477	6.522	80.422	6.904	91.77	4.619	79.967	1.825	82.748	1.727
		93.569	6.521	80.469	6.865	91.828	4.619	80.022	1.815	82.801	1.746
		93.615	6.512	80.524	6.826	91.879	4.609	80.068	1.814	82.869	1.756
		93.668	6.512	80.571	6.787	91.927	4.62	80.135	1.805	82.892	1.765
		93.715	6.531	80.624	6.738	91.998	4.6	80.194	1.786	82.942	1.776
		93.76	6.531	80.67	6.688	92.113	4.59	80.243	1.785	83.015	1.786
		93.809	6.531	80.726	6.63	92.16	4.59	80.293	1.766	83.079	1.785
		93.867	6.531	80.773	6.59	92.213	4.58	80.343	1.765	83.141	1.785
		93.921	6.522	80.829	6.561	92.259	4.571	80.386	1.747	83.209	1.775
		93.982	6.521	80.874	6.542	92.354	4.56	80.436	1.736	83.259	1.766
		94.042	6.532	80.926	6.541	92.386	4.551	80.501	1.726	83.311	1.755
		94.141	6.522	80.971	6.541	92.45	4.531	80.524	1.737	83.361	1.746
		94.194	6.521	81.024	6.541	92.511	4.512	80.576	1.756	83.418	1.746
		94.249	6.532	81.071	6.541	92.562	4.502	80.633	1.785	83.471	1.756
		94.295	6.531	81.123	6.541	92.624	4.482	80.694	1.815	83.526	1.755
		94.343	6.542	81.167	6.541	92.698	4.462	80.714	1.824	83.571	1.766
		94.38	6.551	81.22	6.561	92.748	4.443	80.751	1.835	83.6	1.775
		94.435	6.561	81.263	6.581	92.799	4.424	80.818	1.834	83.648	1.775
		94.481	6.561	81.316	6.58	92.843	4.404	80.891	1.825	83.69	1.785
		94.557	6.561	81.375	6.58	92.968	4.384	80.95	1.824	83.727	1.805
		94.616	6.542	81.424	6.561	92.99	4.374	81.03	1.824	83.778	1.824
		94.697	6.541	81.471	6.551	93.038	4.355	81.083	1.844	83.867	1.844
		94.743	6.532	81.522	6.542	93.092	4.354	81.128	1.874	83.926	1.874
		94.779	6.531	81.584	6.532	93.168	4.354	81.171	1.893	83.968	1.903
		94.846	6.531	81.632	6.542	93.307	4.354	81.21	1.933	83.999	1.942
		94.936	6.542	81.693	6.541	93.338	4.354	81.272	1.952	84.049	1.971
		95.068	6.541	81.724	6.541	93.398	4.345	81.341	1.971	84.095	2.001
		95.113	6.541	81.781	6.541	93.434	4.335	81.41	1.971	84.143	2.03
		95.142	6.541	81.831	6.551	93.487	4.325	81.471	1.971	84.191	2.05
		95.19	6.532	81.891	6.542	93.606	4.306	81.518	1.961	84.252	2.06
		95.229	6.522	81.923	6.541	93.651	4.296	81.566	1.961	84.295	2.07
		95.364	6.521	81.991	6.552	93.698	4.286	81.595	1.952	84.34	2.069
		95.422	6.521	82.022	6.562	93.754	4.266	81.646	1.952	84.371	2.069
		95.467	6.521	82.072	6.561	93.819	4.266	81.696	1.942	84.421	2.08
		95.518	6.512	82.137	6.571	93.84	4.266	81.767	1.942	84.477	2.1
		95.564	6.512	82.194	6.57	93.949	4.276	81.798	1.952	84.551	2.129
		95.633	6.493	82.239	6.57	93.991	4.266	81.85	1.952	84.635	2.139
		95.682	6.483	82.29	6.561	94.042	4.276	81.901	1.972	84.666	2.148
		95.729	6.482	82.342	6.561	94.092	4.276	81.96	1.991	84.714	2.168
		95.79	6.482	82.379	6.561	94.171	4.266	82.01	2.001	84.793	2.167
		95.828	6.482	82.444	6.561	94.216	4.256	82.071	2.03	84.865	2.188
		95.889	6.493	82.495	6.551	94.244	4.267	82.103	2.06	84.902	2.216
		95.948	6.502	82.539	6.551	94.298	4.266	82.171	2.08	84.952	2.236
		95.974	6.492	82.587	6.531	94.345	4.256	82.21	2.1	85.006	2.256
		96.028	6.492	82.632	6.522	94.453	4.256	82.275	2.138	85.054	2.276
		96.143	6.483	82.681	6.502	94.505	4.236	82.432	2.128	85.102	2.275
		96.194	6.482	82.743	6.502	94.55	4.227	82.495	2.119	85.147	2.266
		96.236	6.473	82.792	6.493	94.595	4.217	82.542	2.089	85.203	2.256
		96.28	6.472	82.84	6.492	94.623	4.237	82.587	2.05	85.226	2.247
		96.309	6.472	82.886	6.482	94.726	4.236	82.618	1.991	85.262	2.217
		96.384	6.482	82.944	6.482	94.773	4.257	82.702	1.962	85.313	2.188
		96.466	6.493	82.975	6.463	94.823	4.266	82.77	1.923	85.366	2.168
		96.51	6.492	83.043	6.424	94.869	4.276	82.801	1.903	85.414	2.139
		96.562	6.512	83.086	6.385	94.919	4.276	82.851	1.902	85.45	2.109
		96.613	6.512	83.144	6.335	94.995	4.286	82.9	1.902	85.517	2.069
		96.707	6.512	83.19	6.277	95.023	4.286	82.95	1.912	85.571	2.05
		96.759	6.502	83.24	6.238	95.073	4.286	83.041	1.912	85.633	2.02
		96.803	6.502	83.301	6.198	95.121	4.306	83.13	1.923	85.678	1.981
		96.856	6.493	83.352	6.159	95.169	4.315	83.183	1.932	85.707	1.962
		96.901	6.492	83.398	6.119	95.26	4.315	83.229	1.942	85.755	1.952
		96.98	6.483	83.45	6.09	95.353	4.325	83.285	1.952	85.802	1.952
		97.032	6.492	83.513	6.041	95.405	4.335	83.339	1.971	85.867	1.952
		97.084	6.502	83.577	6.003	95.453	4.325	83.384	1.962	85.929	1.961
		97.121	6.502	83.628	5.953	95.504	4.335	83.434	1.952	85.954	1.972
		97.172	6.512	83.682	5.924	95.58	4.344	83.495	1.952	86.002	1.982
		97.264	6.532	83.738	5.884	95.653	4.335	83.648	1.932	86.091	1.981
		97.316	6.542	83.831	5.845	95.717	4.316	83.701	1.923	86.159	1.991
		97.368	6.551	83.892	5.807	95.755	4.286	83.758	1.893	86.19	2.011
		97.413	6.542	83.948	5.777	95.808	4.247	83.808	1.844	86.274	2.031
		97.459	6.551	84.002	5.727	95.867	4.217	83.868	1.815	86.333	2.051
		97.551	6.551	84.073	5.679	96.002	4.188	83.897	1.785	86.373	2.06
		97.602	6.542	84.137	5.639	96.047	4.169	83.94	1.756	86.446	2.07
		97.65	6.551	84.184	5.6	96.114	4.168	83.986	1.717	86.496	2.069
		97.714	6.561	84.239	5.561	96.153	4.178	84.058	1.707	86.556	2.06
		97.745	6.561	84.284	5.541	96.205	4.178	84.193	1.688	86.583	2.08
		97.791	6.561	84.339	5.522	96.312	4.188	84.239	1.668	86.621	2.089
		97.864	6.571	84.385	5.482	96.351	4.208	84.287	1.658	86.677	2.099
		97.965	6.57	84.44	5.473	96.404	4.227	84.336	1.667	86.724	2.119
		98.026	6.57	84.485	5.453	96.461	4.247	84.385	1.677	86.777	2.129
		98.072	6.57	84.54	5.434	96.511	4.246	84.446	1.688	86.823	2.128
		98.128	6.57	84.584	5.414	96.618	4.257	84.592	1.717	86.879	2.128
		98.175	6.561	84.638	5.404	96.649	4.266	84.651	1.727	86.926	2.138
		98.22	6.561	84.685	5.384	96.708	4.266	84.696	1.736	86.971	2.138
		98.251	6.552	84.739	5.384	96.745	4.257	84.741	1.746	87.03	2.138
		98.297	6.551	84.786	5.375	96.798	4.266	84.787	1.736	87.112	2.129
		98.407	6.551	84.838	5.374	96.924	4.276	84.848	1.707	87.188	2.119
		98.457	6.551	84.885	5.374	96.984	4.286	84.891	1.678	87.264	2.118
		98.521	6.551	84.938	5.374	97.015	4.286	84.944	1.628	87.31	2.109
		98.552	6.551	85	5.384	97.071	4.296	85.084	1.56	87.371	2.099
		98.595	6.542	85.068	5.384	97.138	4.276	85.126	1.521	87.418	2.109
		98.651	6.541	85.136	5.404	97.281	4.247	85.163	1.492	87.47	2.108
		98.719	6.532	85.198	5.433	97.326	4.217	85.281	1.471	87.521	2.099
		98.772	6.531	85.243	5.463	97.372	4.178	85.33	1.481	87.557	2.09
		98.819	6.512	85.274	5.492	97.4	4.148	85.357	1.491	87.627	2.079
		98.865	6.512	85.343	5.522	97.468	4.148	85.408	1.511	87.692	2.079
		98.972	6.502	85.43	5.531	97.565	4.148	85.459	1.531	87.739	2.07
		99.017	6.502	85.461	5.541	97.616	4.148	85.552	1.53	87.798	2.05
		99.064	6.502	85.537	5.551	97.669	4.159	85.605	1.54	87.835	2.05
		99.14	6.502	85.606	5.561	97.712	4.158	85.648	1.55	87.888	2.03
		99.205	6.502	85.693	5.571	97.757	4.158	85.765	1.56	87.947	2.011
		99.286	6.492	85.754	5.57	97.818	4.158	85.802	1.569	87.998	2.001
		99.34	6.492	85.804	5.561	97.889	4.169	85.891	1.589	88.037	1.991
		99.385	6.473	85.849	5.542	97.928	4.178	85.935	1.619	88.082	1.971
		99.456	6.463	85.88	5.532	97.977	4.198	85.987	1.639	88.155	1.952
		99.52	6.463	85.94	5.512	98.043	4.197	86.03	1.668	88.26	1.932
		99.584	6.463	85.987	5.492	98.117	4.197	86.098	1.687	88.322	1.923
		99.666	6.453	86.04	5.473	98.178	4.197	86.148	1.697	88.349	1.912
		99.719	6.453	86.098	5.443	98.227	4.207	86.195	1.697	88.391	1.903
		99.77	6.453	86.167	5.414	98.293	4.207	86.246	1.707	88.459	1.902
		99.815	6.453	86.213	5.384	98.337	4.207	86.294	1.717	88.521	1.902
		99.878	6.443	86.263	5.355	98.412	4.197	86.406	1.707	88.555	1.902
		99.958	6.434	86.31	5.326	98.469	4.188	86.462	1.717	88.611	1.883
		100.015	6.433	86.359	5.296	98.508	4.178	86.508	1.707	88.67	1.893
		100.058	6.433	86.417	5.276	98.561	4.168	86.561	1.706	88.715	1.893
		100.11	6.433	86.448	5.237	98.657	4.158	86.607	1.697	88.76	1.903
		100.243	6.424	86.516	5.198	98.679	4.158	86.71	1.697	88.847	1.902
		100.293	6.423	86.544	5.178	98.722	4.158	86.766	1.697	88.906	1.902
		100.346	6.423	86.612	5.139	98.774	4.158	86.812	1.707	88.94	1.893
		100.389	6.414	86.666	5.119	98.826	4.158	86.865	1.706	88.996	1.903
		100.436	6.414	86.719	5.11	98.915	4.158	86.915	1.716	89.055	1.893
		100.575	6.414	86.766	5.12	98.941	4.149	86.999	1.707	89.114	1.893
		100.626	6.414	86.819	5.129	98.986	4.148	87.048	1.688	89.171	1.893
		100.687	6.424	86.865	5.159	99.042	4.139	87.101	1.668	89.21	1.893
		100.715	6.414	86.918	5.178	99.079	4.138	87.161	1.638	89.263	1.893
		100.791	6.404	86.964	5.208	99.101	4.138	87.192	1.619	89.354	1.893
		100.898	6.404	87.017	5.198	99.21	4.138	87.239	1.599	89.398	1.913
		100.926	6.404	87.064	5.198	99.252	4.138	87.301	1.58	89.45	1.923
		100.979	6.385	87.116	5.198	99.303	4.148	87.368	1.57	89.505	1.922
		101.007	6.384	87.175	5.218	99.354	4.129	87.422	1.579	89.573	1.932
		101.053	6.374	87.22	5.228	99.419	0	87.486	1.589	89.633	1.952
		101.143	6.374	87.261	5.276	100.057	0	87.529	1.609	89.692	1.972
		101.202	6.365	87.321	5.306	100.1		87.629	1.628	89.745	2.001
		101.261	6.375	87.365	5.336	100.161		87.681	1.657	89.789	2.02
		101.283	6.385	87.414	5.374	100.207		87.728	1.687	89.838	2.041
		101.329	6.384	87.458	5.394	100.355		87.781	1.707	89.882	2.06
		101.407	6.384	87.509	5.424	100.378		87.827	1.726	89.947	2.069
		101.469	6.394	87.553	5.443	100.417		87.911	1.746	89.983	2.069
		101.506	6.385	87.618	5.443			87.964	1.746	90.032	2.06
		101.558	6.375	87.683	5.453			88.01	1.736	90.097	2.041
		101.601	6.374	87.726	5.452			88.055	1.726	90.135	2.011
		101.708	6.374	87.778	5.452			88.086	1.726	90.234	1.991
		101.769	6.356	87.822	5.463			88.138	1.706	90.322	1.952
		101.826	6.365	87.872	5.473			88.189	1.687	90.358	1.893
		101.857	6.375	87.917	5.472			88.246	1.687	90.408	1.834
		101.911	6.374	87.968	5.463			88.296	1.677	90.473	1.766
		101.99	6.395	88.013	5.453			88.359	1.658	90.504	1.717
		102.042	6.404	88.066	5.423			88.406	1.657	90.547	1.668
		102.085	6.395	88.11	5.414			88.474	1.648	90.6	1.648
		102.13	6.394	88.162	5.394			88.521	1.648	90.655	1.628
		102.169	6.394	88.206	5.394			88.577	1.648	90.704	1.628
		102.262	6.385	88.257	5.385			88.628	1.648	90.74	1.628
		102.341	6.384	88.302	5.384			88.719	1.648	90.79	1.628
		102.391	6.394	88.355	5.375			88.754	1.638	90.858	1.628
		102.456	6.405	88.414	5.385			88.819	1.628	90.887	1.628
		102.509	6.404	88.482	5.395			88.868	1.618	90.935	1.628
		102.576	6.414	88.543	5.413			88.915	1.629	91.001	1.608
		102.658	6.414	88.601	5.433			89.034	1.628	91.06	1.599
		102.718	6.414	88.662	5.444			89.084	1.658	91.105	1.589
		102.768	6.414	88.716	5.453			89.141	1.697	91.157	1.58
		102.821	6.414	88.788	5.452			89.165	1.746	91.201	1.59
		102.923	6.424	88.848	5.452			89.238	1.805	91.257	1.589
		102.965	6.434	88.895	5.443			89.297	1.854	91.316	1.579
		103.018	6.433	88.951	5.443			89.323	1.883	91.371	1.569
		103.072	6.433	88.997	5.434			89.396	1.923	91.437	1.55
		103.128	6.433	89.053	5.424			89.47	1.913	91.486	1.521
		103.219	6.433	89.123	5.404			89.64	1.893	91.525	1.491
		103.251	6.414	89.179	5.394			89.683	1.874	91.573	1.461
		103.308	6.414	89.236	5.385			89.736	1.854	91.652	1.442
		103.358	6.414	89.286	5.375			89.782	1.825	91.73	1.422
		103.418	6.414	89.35	5.365			89.827	1.815	91.786	1.394
		103.496	6.404	89.38	5.336			89.939	1.805	91.854	1.363
		103.572	6.414	89.438	5.325			89.99	1.795	91.885	1.334
		103.626	6.404	89.488	5.296			90.035	1.805	91.944	1.275
		103.671	6.404	89.526	5.277			90.079	1.804	91.998	1.226
		103.716	6.404	89.579	5.287			90.136	1.804	92.113	1.187
		103.831	6.423	89.657	5.296			90.31	1.804	92.16	1.148
		103.885	6.423	89.717	5.316			90.353	1.804	92.213	1.128
		103.933	6.434	89.765	5.326			90.405	1.775	92.259	1.089
		103.963	6.443	89.796	5.325			90.45	1.766	92.354	1.059
		104.003	6.443	89.872	5.316			90.499	1.746	92.386	1.04
		104.073	6.443	89.917	5.296			90.544	1.746	92.45	1.011
		104.146	6.453	89.98	5.266			90.596	1.736	92.511	0.991
		104.197	6.443	90.021	5.266			90.639	1.717	92.562	0.99
		104.247	6.433	90.079	5.277			90.692	1.707	92.624	0.99
		104.304	6.433	90.129	5.257			90.735	1.706	92.698	0.981
		104.393	6.424	90.178	5.256			90.786	1.687	92.748	0.971
		104.448	6.414	90.254	5.267			90.831	1.668	92.799	0.942
		104.506	6.414	90.301	5.247			90.897	1.658	92.843	0.912
		104.556	6.414	90.353	5.237			90.942	1.657	92.968	0.884
		104.619	6.424	90.4	5.237			90.993	1.657	92.99	0.864
		104.675	6.423	90.456	5.237			91.036	1.668	93.038	0.844
		104.746	6.423	90.502	5.247			91.089	1.687	93.092	0.834
		104.796	6.433	90.547	5.257			91.154	1.726	93.168	0.824
		104.846	6.424	90.578	5.276			91.204	1.746	93.307	0.814
		104.919	6.433	90.638	5.286			91.261	1.756	93.338	0.785
		105.027	6.424	90.689	5.286			91.292	1.775	93.398	0.765
		105.072	6.433	90.738	5.286			91.348	1.785	93.434	0.745
		105.124	6.424	90.788	5.306			91.399	1.795	93.487	0.726
		105.175	6.423	90.839	5.326			91.468	1.825	93.606	0.706
		105.227	6.414	90.889	5.335			91.514	1.854	93.651	0.687
		105.38	6.414	90.937	5.365			91.569	1.864	93.698	0.667
		105.428	6.404	90.987	5.374			91.614	1.874	93.754	0.648
		105.466	6.404	91.036	5.384			91.668	1.864	93.819	0.628
		105.519	6.404	91.083	5.394			91.731	1.854	93.84	0.608
		105.587	6.404	91.143	5.404			91.787	1.815	93.949	0.589
		105.65	6.414	91.171	5.414			91.873	1.785	93.991	0.579
		105.71	6.414	91.226	5.434			91.919	1.756	94.042	0.569
		105.754	6.414	91.275	5.433			91.974	1.737	94.092	0.56
		105.806	6.434	91.322	5.433			92.02	1.716	94.171	0.55
		105.853	6.433	91.387	5.443			92.076	1.707	94.216	0.53
		105.957	6.424	91.452	5.434			92.123	1.697	94.244	0.53
		105.991	6.423	91.503	5.443			92.175	1.687	94.298	0.521
		106.042	6.423	91.556	5.453			92.222	1.677	94.345	0.52
		106.093	6.405	91.632	5.473			92.275	1.668	94.453	0.52
		106.137	6.404	91.694	5.483			92.321	1.658	94.505	0.52
		106.224	6.414	91.739	5.502			92.389	1.657	94.55	0.51
		106.25	6.424	91.77	5.512			92.469	1.648	94.595	0
		106.29	6.423	91.846	5.511			92.5	1.658	94.623	0
		106.335	6.434	91.912	5.521			92.576	1.668	94.726
		106.376	6.433	91.96	5.521			92.619	1.677	94.773
		106.478	6.433	92.008	5.511			92.672	1.687	94.823
		106.543	6.414	92.057	5.493			92.718	1.697	94.869
		106.571	6.424	92.096	5.482			92.773	1.697	94.919
		106.615	6.423	92.146	5.472			92.818	1.707	94.995
		106.664	6.414	92.2	5.453			92.874	1.706	95.023
		106.799	6.424	92.264	5.443			92.919	1.717	95.073
		106.86	6.434	92.323	5.434			92.971	1.727	95.121
		106.904	6.433	92.366	5.424			93.016	1.716	95.169
		106.961	6.433	92.424	5.413			93.072	1.707	95.26
		107.011	6.444	92.467	5.404			93.117	1.687	95.353
		107.088	6.443	92.517	5.403			93.172	1.668	95.405
		107.141	6.453	92.56	5.384			93.218	1.648	95.453
		107.184	6.453	92.611	5.364			93.271	1.638	95.504
		107.237	6.453	92.661	5.364			93.317	1.609	95.58
		107.282	6.453	92.714	5.355			93.365	1.589	95.653
		107.364	6.453	92.768	5.345			93.397	1.589	95.717
		107.409	6.444	92.815	5.355			93.448	1.58	95.755
		107.44	6.434	92.875	5.364			93.497	1.579	95.808
		107.49	6.433	92.919	5.374			93.556	1.589	95.867
		107.54	6.453	92.992	5.374			93.62	1.589	96.002
		107.599	6.453	93.064	5.374			93.679	1.599	96.047
		107.65	6.463	93.096	5.355			93.733	1.598	96.114
		107.713	6.473	93.168	5.336			93.778	1.589	96.153
		107.744	6.472	93.235	5.325			93.809	1.58	96.205
		107.803	6.483	93.288	5.325			93.859	1.56	96.312
		107.855	6.492	93.376	5.325			93.926	1.531	96.351
		107.957	6.512	93.421	5.345			93.979	1.52	96.404
		108.007	6.512	93.468	5.365			94.022	1.501	96.461
		108.056	6.522	93.496	5.364			94.073	1.491	96.511
		108.12	6.513	93.556	5.374			94.118	1.51	96.618
		108.151	6.522	93.603	5.385			94.171	1.51	96.649
		108.258	6.521	93.656	5.384			94.244	1.52	96.708
		108.306	6.512	93.702	5.394			94.281	1.54	96.745
		108.354	6.493	93.758	5.385			94.371	1.56	96.798
		108.393	6.513	93.805	5.384			94.439	1.569	96.924
		108.449	6.502	93.857	5.384			94.47	1.58	96.984
		108.517	6.502	93.915	5.375			94.528	1.59	97.015
		108.572	6.502	93.941	5.374			94.578	1.599	97.071
		108.624	6.512	94.017	5.384			94.638	1.589	97.138
		108.671	6.502	94.095	5.375			94.658	1.58	97.281
		108.763	6.502	94.165	5.374			94.734	1.56	97.326
		108.794	6.492	94.227	5.364			94.812	1.53	97.372
		108.854	6.492	94.283	5.355			94.877	1.501	97.4
		108.915	6.492	94.329	5.336			94.942	1.462	97.468
		108.938	6.502	94.382	5.316			94.979	1.442	97.565
		108.995	6.502	94.429	5.315			95.051	1.403	97.616
		109.059	6.522	94.474	5.306			95.105	1.383	97.669
		109.113	6.512	94.512	5.305			95.153	1.364	97.712
		109.168	6.521	94.573	5.305			95.212	1.334	97.757
		109.22	6.512	94.632	5.305			95.24	1.324	97.818
		109.32	6.522	94.688	5.305			95.294	1.314	97.889
		109.366	6.521	94.747	5.305			95.339	1.305	97.928
		109.422	6.531	94.798	5.297			95.398	1.285	97.977
		109.476	6.531	94.846	5.287			95.426	1.275	98.043
		109.529	6.542	94.894	5.266			95.481	1.266	98.117
		109.652	6.541	94.945	5.237			95.529	1.245	98.178
		109.701	6.541	95.009	5.208			95.588	1.226	98.227
		109.751	6.541	95.054	5.179			95.616	1.207	98.293
		109.816	6.541	95.116	5.13			95.689	1.177	98.337
		109.863	6.541	95.192	5.1			95.735	1.168	98.412
		109.971	6.532	95.256	5.081			95.786	1.148	98.469
		110.023	6.542	95.302	5.061			95.83	1.128	98.508
		110.066	6.522	95.363	5.051			95.881	1.119	98.561
		110.119	6.512	95.409	5.031			95.94	1.108	98.657
		110.164	6.522	95.457	5.031			96.008	1.079	98.679
		110.206	6.521	95.488	5.012			96.089	1.06	98.722
		110.269	6.521	95.549	5.011			96.14	1.04	98.774
		110.348	6.532	95.614	4.983			96.193	1.03	98.826
		110.417	6.531	95.682	4.973			96.25	1.011	98.915
		110.485	6.531	95.732	4.943			96.298	1.01	98.941
		110.513	6.531	95.783	4.924			96.361	1.001	98.986
		110.605	6.522	95.831	4.904			96.388	0.991	99.042
		110.656	6.521	95.881	4.894			96.447	0.981	99.079
		110.709	6.512	95.931	4.894			96.499	0.952	99.101
		110.766	6.502	95.98	4.874			96.559	0.922	99.21
		110.814	6.502	96.027	4.864			96.59	0.912	99.252
		110.873	6.502	96.077	4.855			96.641	0.903	99.303
		110.904	6.502	96.125	4.854			96.693	0.893	99.354
		110.958	6.512	96.171	4.845			96.744	0.892	99.419
		111.005	6.512	96.219	4.855			96.795	0.903	100.057
		111.07	6.512	96.267	4.835			96.874	0.913	100.1
		111.113	6.512	96.316	4.826			96.921	0.922	100.161
		111.163	6.512	96.365	4.816			96.973	0.922
		111.214	6.512	96.423	4.806			97.02	0.932
		111.264	6.502	96.482	4.816			97.076	0.922
		111.377	6.482	96.542	4.806			97.122	0.902
		111.416	6.482	96.587	4.796			97.175	0.893
		111.466	6.482	96.641	4.795			97.222	0.873
		111.52	6.493	96.685	4.776			97.275	0.844
		111.567	6.502	96.738	4.747			97.321	0.834
		111.661	6.502	96.784	4.728			97.375	0.825
		111.698	6.512	96.829	4.697			97.424	0.815
		111.751	6.522	96.86	4.668			97.476	0.824
		111.817	6.521	96.918	4.639			97.523	0.814
		111.879	6.541	96.98	4.6			97.576	0.814
		112.02	6.531	97.025	4.551			97.622	0.795
		112.063	6.541	97.068	4.502			97.675	0.775
		112.13	6.541	97.129	4.413			97.721	0.756
		112.194	6.541	97.177	4.306			97.774	0.736
		112.256	6.541	97.23	4.178			97.821	0.717
		112.355	6.551	97.302	4.012			97.874	0.697
		112.408	6.542	97.369	3.835			97.92	0.687
		112.454	6.552	97.434	3.648			97.973	0.668
		112.509	6.551	97.49	3.482			98.019	0.658
		112.557	6.562	97.532	3.305			98.075	0.657
		112.609	6.581	97.585	3.158			98.122	0.657
		112.692	6.571	97.642	3.03			98.175	0.638
		112.743	6.581	97.694	2.933			98.221	0.647
		112.806	6.58	97.737	2.835			98.275	0.647
		112.837	6.591	97.804	2.765			98.32	0.619
		112.897	6.59	97.869	2.698			98.392	0.599
		113.024	6.581	97.914	2.638			98.438	0
		113.055	6.58	97.965	2.58			98.51	0
		113.107	6.58	98.01	2.521			98.578
		113.154	6.58	98.06	2.462
		113.216	6.58	98.103	2.393
		113.314	6.58	98.148	2.344
		113.361	6.58	98.179	2.295
		113.416	6.591	98.234	2.266
		113.463	6.59	98.299	2.216
		113.516	6.601	98.344	2.177
		113.561	6.61	98.387	2.119
		113.615	6.62	98.448	2.06
		113.66	6.619	98.493	1.981
		113.714	6.619	98.547	1.894
		113.814	6.61	98.631	1.805
		113.86	6.62	98.677	1.677
		113.913	6.61	98.732	1.491
		113.956	6.61	98.812	1.295
		114.011	6.61	98.864	1.109
		114.056	6.6	98.927	0.932
		114.158	6.61	98.958	0.795
		114.211	6.61	99.017	0.726
		114.257	6.61	99.076	0.658
		114.313	6.61	99.16	0.559
		114.378	6.62	99.239	0
		114.428	6.61		0
		114.5	6.61
		114.544	6.6
		114.597	6.62
		114.695	6.611
		114.74	6.61
		114.791	6.619
		114.836	6.61
		114.903	6.61
		115.043	6.61
		115.094	6.6
		115.139	6.6
		115.19	6.6
		115.233	6.591
		115.369	6.59
		115.413	6.59
		115.465	6.58
		115.511	6.59
		115.58	6.59
		115.691	6.59
		115.752	6.581
		115.783	6.571
		115.839	6.581
		115.887	6.591
		116.026	6.59
		116.075	6.59
		116.134	6.601
		116.177	6.591
		116.248	6.58
		116.385	6.58
		116.436	6.591
		116.48	6.6
		116.531	6.6
		116.576	6.6
		116.641	6.6
		116.701	6.591
		116.729	6.581
		116.787	6.59
		116.833	6.6
		116.869	6.61
		116.922	6.61
		116.976	6.61
		117.026	6.619
		117.083	6.619
		117.114	6.63
		117.234	6.61
		117.279	6.62
		117.31	6.619
		117.367	6.63
		117.418	6.65
		117.519	6.669
		117.57	6.669
		117.622	6.669
		117.709	6.688
		117.755	6.688
		117.876	6.688
		117.926	6.699
		117.977	6.698
		118.028	6.678
		118.089	6.678
		118.151	6.688
		118.213	6.688
		118.266	6.688
		118.322	6.699
		118.398	6.698
		118.512	6.698
		118.559	6.688
		118.612	6.699
		118.666	6.689
		118.719	6.688
		118.841	6.688
		118.894	6.698
		118.939	6.708
		118.994	6.708
		119.056	6.708
		119.155	6.708
		119.211	6.708
		119.256	6.708
		119.31	6.718
		119.357	6.718
		119.428	6.718
		119.489	6.718
		119.535	6.728
		119.596	6.727
		119.641	6.727
		119.754	6.727
		119.804	6.718
		119.849	6.718
		119.9	6.718
		119.943	6.708
		120.024	6.698
		120.069	6.698
		120.1	6.688
		120.154	6.679
		120.202	6.678
		120.269	6.689
		120.316	6.679
		120.368	6.678
		120.413	6.689
		120.468	6.688
		120.564	6.688
		120.611	6.688
		120.663	6.688
		120.708	6.699
		120.759	6.698
		120.863	6.698
		120.894	6.698
		120.952	6.698
		120.995	6.698
		121.045	6.698
		121.088	6.698
[truncated: 3,779 more rows]
