# Supplementary material for: Ecological membrane for slope engineering based on red bed soil
Source: PLoS One. 2023 Jun 8;18(6):e0286949. doi: 10.1371/journal.pone.0286949 (PMC10249822; doi:10.1371/journal.pone.0286949)
Supplement: S5 File — (XLSX) [file pone.0286949.s005.xlsx]

## Sheet: Sheet1
			Test group	Erosion rate
				%
			1	0.468
			2	0.13
			3	0.088
			4	0.051
			5	0.057
			6	0.101
			7	0.097
