# Supplementary material for: Ecological membrane for slope engineering based on red bed soil
Source: PLoS One. 2023 Jun 8;18(6):e0286949. doi: 10.1371/journal.pone.0286949 (PMC10249822; doi:10.1371/journal.pone.0286949)
Supplement: S6 File — (XLSX) [file pone.0286949.s006.xlsx]

## Sheet: Sheet1
			sample	Tensile strengh	Erosion rate	viscosity
		unit		N	%	N
			0	24.91	0.13	7.436
			1	31.73	0.088	5.37
			2	33.05	0.051	4.932
			3	47.91	0.057	2.224
			4	36.48	0.101	1.424
			5	34.72	0.097	1.554
